# Supplementary material for: Optimized optogenetic anti-CRISPR for endogenous gene regulation in Drosophila
Source: Nucleic Acids Res. 2026 May 5;54(9):gkag244. doi: 10.1093/nar/gkag244 (PMC13139856; doi:10.1093/nar/gkag244)
Supplement: gkag244_Supplemental_Files [file gkag244_supplemental_files.zip]

Archive with 4 entries (4 files):
- All data.xls
- Microscope and gel images.zip
- NAR-01552-H-2025.R2_supplementary_figures (updated).pdf
- PDB files.zip
