# Supplementary material for: Optimized optogenetic anti-CRISPR for endogenous gene regulation in Drosophila
Source: Nucleic Acids Res. 2026 May 5;54(9):gkag244. doi: 10.1093/nar/gkag244 (PMC13139856; doi:10.1093/nar/gkag244)
Supplement: gkag244_Supplemental_Files [file gkag244_supplemental_files.zip › All data.xls]

## Sheet: Fig 1F
treatment	gRNA	shapee	surface	relative_surface	averag_	length	relative_length	average
0Control	1dpp	a	1.92506e+06	1.01054	1.90499e+06	501	1.0146	493
0Control	1dpp	a	1815174	0.952854		471	0.955057
0Control	1dpp	a	1.9027e+06	0.998801		484	0.979818
0Control	1dpp	a	1.83857e+06	0.965136		497	1.00654
0Control	1dpp	a	2001273	1.05054		482	0.977325
0Control	1dpp	a	1.8981e+06	0.996385		458	0.92903
0Control	1dpp	a	2.03041e+06	1.06584		505	1.02339
0Control	1dpp	a	1853559	0.973004		456	0.924391
0Control	1dpp	a	1.99573e+06	1.04764		489	0.990943
0Control	1dpp	a	1.78928e+06	0.939261		421	0.853774
1dCas+gRNA	1dpp	b	442944	0.232518		170	0.345138
1dCas+gRNA	1dpp	b	478778	0.251329		115	0.232222
1dCas+gRNA	1dpp	b	523622	0.274869		149	0.301847
1dCas+gRNA	1dpp	b	637433	0.334613		223	0.45239
1dCas+gRNA	1dpp	b	598666	0.314262		166	0.336975
1dCas+gRNA	1dpp	b	494610	0.259639		170	0.345006
1dCas+gRNA	1dpp	b	379914	0.199431		152	0.307528
1dCas+gRNA	1dpp	b	429486	0.225454		119	0.241571
1dCas+gRNA	1dpp	b	462008	0.242525		183	0.370273
1dCas+gRNA	1dpp	b	589048	0.309214		204	0.413529
2dCas+gRNA+AcrIIC3	1dpp	c	454015	0.23833		165	0.334109
2dCas+gRNA+AcrIIC3	1dpp	c	465818	0.244525		148	0.299106
2dCas+gRNA+AcrIIC3	1dpp	c	505248	0.265224		149	0.301352
2dCas+gRNA+AcrIIC3	1dpp	c	516450	0.271104		183	0.37144
2dCas+gRNA+AcrIIC3	1dpp	c	579678	0.304295		186	0.37672
2dCas+gRNA+AcrIIC3	1dpp	c	385140	0.202174		133	0.269446
2dCas+gRNA+AcrIIC3	1dpp	c	527432	0.276869		166	0.336053
2dCas+gRNA+AcrIIC3	1dpp	c	468280	0.245818		152	0.308364
2dCas+gRNA+AcrIIC3	1dpp	c	653419	0.343005		171	0.346394
2dCas+gRNA+AcrIIC3	1dpp	c	579678	0.304295		202	0.409143
3dCas+gRNA+AcrIIA2	1dpp	a	1.42457e+06	0.747811		365	0.739793
3dCas+gRNA+AcrIIA2	1dpp	a	738644	0.387742		231	0.467344
3dCas+gRNA+AcrIIA2	1dpp	a	1.32109e+06	0.693489		353	0.715669
3dCas+gRNA+AcrIIA2	1dpp	a	1.54977e+06	0.813531		378	0.765974
3dCas+gRNA+AcrIIA2	1dpp	a	1698859	0.891796		472	0.957349
3dCas+gRNA+AcrIIA2	1dpp	a	1.13218e+06	0.594327		306	0.619138
3dCas+gRNA+AcrIIA2	1dpp	a	961540	0.504749		278	0.563576
3dCas+gRNA+AcrIIA2	1dpp	a	1477029	0.775349		393	0.796771
3dCas+gRNA+AcrIIA2	1dpp	a	1.09644e+06	0.575564		261	0.529456
3dCas+gRNA+AcrIIA2	1dpp	a	1.28815e+06	0.676199		314	0.635406
4dCas+gRNA+AcrIIA4a	1dpp	b	1820263	0.955525		476	0.965545
4dCas+gRNA+AcrIIA4a	1dpp	b	1800794	0.945305		460	0.932114
4dCas+gRNA+AcrIIA4a	1dpp	b	1876917	0.985265		442	0.894797
4dCas+gRNA+AcrIIA4a	1dpp	b	1985169	1.04209		523	1.05895
4dCas+gRNA+AcrIIA4a	1dpp	b	1825848	0.958457		430	0.870891
4dCas+gRNA+AcrIIA4a	1dpp	b	1886491	0.990291		480	0.972229
4dCas+gRNA+AcrIIA4a	1dpp	b	1795617	0.942588		455	0.921585
4dCas+gRNA+AcrIIA4a	1dpp	b	1763825	0.925899		427	0.866175
4dCas+gRNA+AcrIIA4a	1dpp	b	1815302	0.952921		439	0.890272
4dCas+gRNA+AcrIIA4a	1dpp	b	1684461	0.884238		413	0.837131
5dCas+gRNA+AcrIIA4b	1dpp	c	1835532	0.963541		440	0.891636
5dCas+gRNA+AcrIIA4b	1dpp	c	1.74589e+06	0.916482		443	0.898306
5dCas+gRNA+AcrIIA4b	1dpp	c	1866083	0.979578		455	0.922148
5dCas+gRNA+AcrIIA4b	1dpp	c	1.80374e+06	0.946849		465	0.941597
5dCas+gRNA+AcrIIA4b	1dpp	c	1830436	0.960866		443	0.897356
5dCas+gRNA+AcrIIA4b	1dpp	c	1901899	0.998379		447	0.906491
5dCas+gRNA+AcrIIA4b	1dpp	c	1897147	0.995885		518	1.05017
5dCas+gRNA+AcrIIA4b	1dpp	c	1.68427e+06	0.884138		413	0.837041
5dCas+gRNA+AcrIIA4b	1dpp	c	1853760	0.973109		484	0.981225
5dCas+gRNA+AcrIIA4b	1dpp	c	1.80374e+06	0.946849		437	0.884857
1dCas+gRNA	2vn	b	323500	0.169818		115	0.232487
1dCas+gRNA	2vn	b	552072	0.289804		148	0.298953
1dCas+gRNA	2vn	b	374494	0.196586		123	0.248252
1dCas+gRNA	2vn	b	590091	0.309761		160	0.324856
1dCas+gRNA	2vn	b	451076	0.236787		172	0.348945
1dCas+gRNA	2vn	b	533569	0.280091		203	0.411876
1dCas+gRNA	2vn	b	274208	0.143942		91	0.185096
1dCas+gRNA	2vn	b	109542	0.057503		45	0.091805
1dCas+gRNA	2vn	b	386818	0.203055		165	0.335076
1dCas+gRNA	2vn	b	565445	0.296824		167	0.337636
2dCas+gRNA+AcrIIC3	2vn	c	145114	0.0761761		66	0.132773
2dCas+gRNA+AcrIIC3	2vn	c	530752	0.278612		131	0.264656
2dCas+gRNA+AcrIIC3	2vn	c	655334	0.344009		187	0.379713
2dCas+gRNA+AcrIIC3	2vn	c	276002	0.144884		68	0.137302
2dCas+gRNA+AcrIIC3	2vn	c	363284	0.190701		124	0.251109
2dCas+gRNA+AcrIIC3	2vn	c	479758	0.251843		123	0.248892
2dCas+gRNA+AcrIIC3	2vn	c	506106	0.265674		189	0.382809
2dCas+gRNA+AcrIIC3	2vn	c	216948	0.113885		110	0.223138
2dCas+gRNA+AcrIIC3	2vn	c	712970	0.374265		217	0.439115
2dCas+gRNA+AcrIIC3	2vn	c	424898	0.223045		102	0.207001
3dCas+gRNA+AcrIIA2	2vn	a	1.60434e+06	0.842179		451	0.913104
3dCas+gRNA+AcrIIA2	2vn	a	1690091	0.887193		450	0.912717
3dCas+gRNA+AcrIIA2	2vn	a	1.39502e+06	0.7323		362	0.734066
3dCas+gRNA+AcrIIA2	2vn	a	1277514	0.670616		299	0.60611
3dCas+gRNA+AcrIIA2	2vn	a	1.48906e+06	0.781664		392	0.794297
3dCas+gRNA+AcrIIA2	2vn	a	1.14196e+06	0.59946		296	0.599398
3dCas+gRNA+AcrIIA2	2vn	a	665954	0.349585		202	0.409001
3dCas+gRNA+AcrIIA2	2vn	a	1390091	0.729712		385	0.780392
3dCas+gRNA+AcrIIA2	2vn	a	1.25664e+06	0.659656		366	0.742239
3dCas+gRNA+AcrIIA2	2vn	a	989837	0.519603		241	0.48766
4dCas+gRNA+AcrIIA4a	2vn	b	1797824	0.943746		475	0.963147
4dCas+gRNA+AcrIIA4a	2vn	b	1862066	0.977469		482	0.977007
4dCas+gRNA+AcrIIA4a	2vn	b	1.80887e+06	0.949545		478	0.968318
4dCas+gRNA+AcrIIA4a	2vn	b	1699896	0.89234		437	0.884884
4dCas+gRNA+AcrIIA4a	2vn	b	1804446	0.947222		429	0.868979
4dCas+gRNA+AcrIIA4a	2vn	b	1.94406e+06	1.02051		489	0.991071
4dCas+gRNA+AcrIIA4a	2vn	b	1822470	0.956684		469	0.950366
4dCas+gRNA+AcrIIA4a	2vn	b	1874389	0.983938		441	0.893613
4dCas+gRNA+AcrIIA4a	2vn	b	1.85816e+06	0.975421		505	1.02381
4dCas+gRNA+AcrIIA4a	2vn	b	1736865	0.911747		421	0.853555
5dCas+gRNA+AcrIIA4b	2vn	c	1.95212e+06	1.02474		467	0.946209
5dCas+gRNA+AcrIIA4b	2vn	c	1.67668e+06	0.880153		435	0.882122
5dCas+gRNA+AcrIIA4b	2vn	c	1830273	0.96078		475	0.962125
5dCas+gRNA+AcrIIA4b	2vn	c	1797824	0.943746		487	0.987463
5dCas+gRNA+AcrIIA4b	2vn	c	1.888e+06	0.991085		452	0.916198
5dCas+gRNA+AcrIIA4b	2vn	c	1.9297e+06	1.01297		466	0.943819
5dCas+gRNA+AcrIIA4b	2vn	c	1.92747e+06	1.0118		477	0.967095
5dCas+gRNA+AcrIIA4b	2vn	c	1.689e+06	0.886622		422	0.855468
5dCas+gRNA+AcrIIA4b	2vn	c	1805627	0.947842		489	0.991116
5dCas+gRNA+AcrIIA4b	2vn	c	1810147	0.950215		470	0.952704
1dCas+gRNA	3upd2.	b	1318397	0.692077		385	0.779255
1dCas+gRNA	3upd2.	b	1060851	0.556881		293	0.593852
1dCas+gRNA	3upd2.	b	1128117	0.592192		289	0.584811
1dCas+gRNA	3upd2.	b	847524	0.444898		200	0.404832
1dCas+gRNA	3upd2.	b	1179742	0.619291		329	0.665716
1dCas+gRNA	3upd2.	b	1.25818e+06	0.660466		367	0.742961
1dCas+gRNA	3upd2.	b	1293751	0.679139		327	0.662345
1dCas+gRNA	3upd2.	b	999236	0.524537		307	0.62175
1dCas+gRNA	3upd2.	b	1066502	0.559847		278	0.564075
1dCas+gRNA	3upd2.	b	785909	0.412554		238	0.481363
2dCas+gRNA+AcrIIC3	3upd2.	c	1.22913e+06	0.645217		300	0.607778
2dCas+gRNA+AcrIIC3	3upd2.	c	1226569	0.643873		339	0.687636
2dCas+gRNA+AcrIIC3	3upd2.	c	1390582	0.729969		373	0.756305
2dCas+gRNA+AcrIIC3	3upd2.	c	922452	0.48423		221	0.448011
2dCas+gRNA+AcrIIC3	3upd2.	c	1172961	0.615732		335	0.678754
2dCas+gRNA+AcrIIC3	3upd2.	c	1.26999e+06	0.666666		321	0.651222
2dCas+gRNA+AcrIIC3	3upd2.	c	1288184	0.676217		302	0.611105
2dCas+gRNA+AcrIIC3	3upd2.	c	1353613	0.710563		349	0.706577
2dCas+gRNA+AcrIIC3	3upd2.	c	910128	0.477761		230	0.46656
2dCas+gRNA+AcrIIC3	3upd2.	c	1209930	0.635138		299	0.606897
3dCas+gRNA+AcrIIA2	3upd2.	a	1063488	0.558265		258	0.522136
3dCas+gRNA+AcrIIA2	3upd2.	a	1658735	0.870733		419	0.849405
3dCas+gRNA+AcrIIA2	3upd2.	a	1146109	0.601636		273	0.552705
3dCas+gRNA+AcrIIA2	3upd2.	a	1.75728e+06	0.922463		434	0.879323
3dCas+gRNA+AcrIIA2	3upd2.	a	1.71792e+06	0.901801		441	0.89332
3dCas+gRNA+AcrIIA2	3upd2.	a	1304147	0.684596		357	0.72395
3dCas+gRNA+AcrIIA2	3upd2.	a	1538842	0.807797		399	0.809494
3dCas+gRNA+AcrIIA2	3upd2.	a	1234089	0.64782		317	0.642523
3dCas+gRNA+AcrIIA2	3upd2.	a	1458432	0.765586		385	0.77996
3dCas+gRNA+AcrIIA2	3upd2.	a	1.53263e+06	0.804538		426	0.863328
4dCas+gRNA+AcrIIA4a	3upd2.	b	1876318	0.984951		445	0.902622
4dCas+gRNA+AcrIIA4a	3upd2.	b	1778372	0.933535		427	0.864879
4dCas+gRNA+AcrIIA4a	3upd2.	b	1832073	0.961725		435	0.881911
4dCas+gRNA+AcrIIA4a	3upd2.	b	2001536	1.05068		494	1.00176
4dCas+gRNA+AcrIIA4a	3upd2.	b	1859481	0.976112		470	0.95148
4dCas+gRNA+AcrIIA4a	3upd2.	b	1803426	0.946687		457	0.925241
4dCas+gRNA+AcrIIA4a	3upd2.	b	1814703	0.952607		475	0.962942
4dCas+gRNA+AcrIIA4a	3upd2.	b	1729080	0.90766		435	0.882334
4dCas+gRNA+AcrIIA4a	3upd2.	b	1881365	0.9876		467	0.945513
4dCas+gRNA+AcrIIA4a	3upd2.	b	1973859	1.03615		460	0.93207
5dCas+gRNA+AcrIIA4b	3upd2.	c	1.80104e+06	0.945435		448	0.907913
5dCas+gRNA+AcrIIA4b	3upd2.	c	1.83467e+06	0.96309		472	0.956079
5dCas+gRNA+AcrIIA4b	3upd2.	c	1922138	1.009		452	0.915965
5dCas+gRNA+AcrIIA4b	3upd2.	c	1.7701e+06	0.929194		449	0.909642
5dCas+gRNA+AcrIIA4b	3upd2.	c	1785592	0.937325		448	0.908787
5dCas+gRNA+AcrIIA4b	3upd2.	c	1957055	1.02733		488	0.989049
5dCas+gRNA+AcrIIA4b	3upd2.	c	1.86266e+06	0.977779		446	0.904333
5dCas+gRNA+AcrIIA4b	3upd2.	c	1.85932e+06	0.976028		506	1.02436
5dCas+gRNA+AcrIIA4b	3upd2.	c	1983753	1.04135		466	0.944807
5dCas+gRNA+AcrIIA4b	3upd2.	c	1.74546e+06	0.916257		451	0.914316
1dCas+gRNA	4foxo	b	1290662	0.677518		370	0.750061
1dCas+gRNA	4foxo	b	1082313	0.568147		322	0.652532
1dCas+gRNA	4foxo	b	1156306	0.606989		291	0.589901
1dCas+gRNA	4foxo	b	1397653	0.733681		391	0.792038
1dCas+gRNA	4foxo	b	1213093	0.636799		284	0.575955
1dCas+gRNA	4foxo	b	999373	0.524609		251	0.508335
1dCas+gRNA	4foxo	b	1339954	0.703393		322	0.65155
1dCas+gRNA	4foxo	b	1045344	0.548741		313	0.635227
1dCas+gRNA	4foxo	b	1156306	0.606989		311	0.630429
1dCas+gRNA	4foxo	b	1360684	0.714275		366	0.74231
2dCas+gRNA+AcrIIC3	4foxo	c	1267419	0.665316		301	0.609491
2dCas+gRNA+AcrIIC3	4foxo	c	1264603	0.663838		300	0.608172
2dCas+gRNA+AcrIIC3	4foxo	c	945017	0.496075		258	0.523419
2dCas+gRNA+AcrIIC3	4foxo	c	1080074	0.566972		301	0.610956
2dCas+gRNA+AcrIIC3	4foxo	c	1205634	0.632883		295	0.59678
2dCas+gRNA+AcrIIC3	4foxo	c	979651	0.514256		290	0.588265
2dCas+gRNA+AcrIIC3	4foxo	c	1301572	0.683245		345	0.698428
2dCas+gRNA+AcrIIC3	4foxo	c	969663	0.509013		304	0.616012
2dCas+gRNA+AcrIIC3	4foxo	c	1092397	0.573441		312	0.632936
2dCas+gRNA+AcrIIC3	4foxo	c	1156342	0.607008		323	0.654763
3dCas+gRNA+AcrIIA2	4foxo	a	1395247	0.732418		398	0.807123
3dCas+gRNA+AcrIIA2	4foxo	a	1209986	0.635168		352	0.712296
3dCas+gRNA+AcrIIA2	4foxo	a	1176097	0.617378		344	0.696433
3dCas+gRNA+AcrIIA2	4foxo	a	1588384	0.833803		427	0.865108
3dCas+gRNA+AcrIIA2	4foxo	a	1505087	0.790077		388	0.785588
3dCas+gRNA+AcrIIA2	4foxo	a	1739939	0.91336		438	0.887417
3dCas+gRNA+AcrIIA2	4foxo	a	1519893	0.79785		411	0.833047
3dCas+gRNA+AcrIIA2	4foxo	a	1759278	0.923512		470	0.953209
3dCas+gRNA+AcrIIA2	4foxo	a	1351451	0.709428		352	0.713671
3dCas+gRNA+AcrIIA2	4foxo	a	1476061	0.774841		385	0.780107
4dCas+gRNA+AcrIIA4a	4foxo	b	1797824	0.943746		419	0.849668
4dCas+gRNA+AcrIIA4a	4foxo	b	1850855	0.971584		496	1.00418
4dCas+gRNA+AcrIIA4a	4foxo	b	1831294	0.961316		487	0.986919
4dCas+gRNA+AcrIIA4a	4foxo	b	1688685	0.886455		414	0.839108
4dCas+gRNA+AcrIIA4a	4foxo	b	1782024	0.935452		428	0.866589
4dCas+gRNA+AcrIIA4a	4foxo	b	1815657	0.953107		427	0.866121
4dCas+gRNA+AcrIIA4a	4foxo	b	1859439	0.97609		494	1.00009
4dCas+gRNA+AcrIIA4a	4foxo	b	1887824	0.990991		496	1.00528
4dCas+gRNA+AcrIIA4a	4foxo	b	1818971	0.954847		428	0.867672
4dCas+gRNA+AcrIIA4a	4foxo	b	1725654	0.905861		407	0.823991
5dCas+gRNA+AcrIIA4b	4foxo	c	1710314	0.897809		471	0.954606
5dCas+gRNA+AcrIIA4b	4foxo	c	1743048	0.914992		423	0.85645
5dCas+gRNA+AcrIIA4b	4foxo	c	1863906	0.978435		499	1.01029
5dCas+gRNA+AcrIIA4b	4foxo	c	1775402	0.931976		474	0.960756
5dCas+gRNA+AcrIIA4b	4foxo	c	1888005	0.991086		468	0.948621
5dCas+gRNA+AcrIIA4b	4foxo	c	1907274	1.0012		481	0.973852
5dCas+gRNA+AcrIIA4b	4foxo	c	1734960	0.910747		429	0.868875
5dCas+gRNA+AcrIIA4b	4foxo	c	1930725	1.01351		486	0.984829
5dCas+gRNA+AcrIIA4b	4foxo	c	1802291	0.946091		428	0.86797
5dCas+gRNA+AcrIIA4b	4foxo	c	1837017	0.96432		444	0.900436
1dCas+gRNA	5wnt4.	b	1.33681e+06	0.701741		377	0.763555
1dCas+gRNA	5wnt4.	b	1509176	0.792224		409	0.82803
1dCas+gRNA	5wnt4.	b	1277842	0.670788		343	0.695426
1dCas+gRNA	5wnt4.	b	1334064	0.700301		312	0.632582
1dCas+gRNA	5wnt4.	b	1477842	0.775776		417	0.845785
1dCas+gRNA	5wnt4.	b	1562175	0.820045		417	0.844733
1dCas+gRNA	5wnt4.	b	1.37378e+06	0.721147		345	0.699804
1dCas+gRNA	5wnt4.	b	1158468	0.608124		324	0.655758
1dCas+gRNA	5wnt4.	b	1439457	0.755626		377	0.762972
1dCas+gRNA	5wnt4.	b	1395679	0.732645		398	0.807325
2dCas+gRNA+AcrIIC3	5wnt4.	c	1165398	0.611762		285	0.577946
2dCas+gRNA+AcrIIC3	5wnt4.	c	1246508	0.654339		308	0.624019
2dCas+gRNA+AcrIIC3	5wnt4.	c	1390286	0.729814		357	0.723744
2dCas+gRNA+AcrIIC3	5wnt4.	c	1290286	0.67732		354	0.717462
2dCas+gRNA+AcrIIC3	5wnt4.	c	1418397	0.744571		396	0.801748
2dCas+gRNA+AcrIIC3	5wnt4.	c	1193509	0.626518		328	0.664055
2dCas+gRNA+AcrIIC3	5wnt4.	c	1495800	0.785202		398	0.805558
2dCas+gRNA+AcrIIC3	5wnt4.	c	1451901	0.762158		387	0.785009
2dCas+gRNA+AcrIIC3	5wnt4.	c	1353317	0.710408		353	0.714544
2dCas+gRNA+AcrIIC3	5wnt4.	c	1369105	0.718695		340	0.689512
3dCas+gRNA+AcrIIA2	5wnt4.	a	1555953	0.816779		383	0.776976
3dCas+gRNA+AcrIIA2	5wnt4.	a	1365398	0.716749		343	0.695883
3dCas+gRNA+AcrIIA2	5wnt4.	a	1749731	0.9185		448	0.908212
3dCas+gRNA+AcrIIA2	5wnt4.	a	1805953	0.948013		445	0.902107
3dCas+gRNA+AcrIIA2	5wnt4.	a	1665398	0.874231		409	0.828207
3dCas+gRNA+AcrIIA2	5wnt4.	a	1418397	0.744571		392	0.793642
3dCas+gRNA+AcrIIA2	5wnt4.	a	1293630	0.679076		347	0.702816
3dCas+gRNA+AcrIIA2	5wnt4.	a	1802367	0.946131		448	0.908534
3dCas+gRNA+AcrIIA2	5wnt4.	a	1599023	0.839388		413	0.837665
3dCas+gRNA+AcrIIA2	5wnt4.	a	1518276	0.797001		431	0.872818
4dCas+gRNA+AcrIIA4a	5wnt4.	b	1786630	0.93787		461	0.93359
4dCas+gRNA+AcrIIA4a	5wnt4.	b	1812005	0.95119		467	0.945468
4dCas+gRNA+AcrIIA4a	5wnt4.	b	1854495	0.973495		484	0.981569
4dCas+gRNA+AcrIIA4a	5wnt4.	b	1680013	0.881903		400	0.810732
4dCas+gRNA+AcrIIA4a	5wnt4.	b	1781004	0.934917		431	0.874217
4dCas+gRNA+AcrIIA4a	5wnt4.	b	1831457	0.961401		467	0.946468
4dCas+gRNA+AcrIIA4a	5wnt4.	b	1823599	0.957277		473	0.959001
4dCas+gRNA+AcrIIA4a	5wnt4.	b	1750390	0.918846		480	0.973365
4dCas+gRNA+AcrIIA4a	5wnt4.	b	1866818	0.979964		447	0.906281
4dCas+gRNA+AcrIIA4a	5wnt4.	b	1741628	0.914247		418	0.847679
5dCas+gRNA+AcrIIA4b	5wnt4.	c	1862066	0.977469		470	0.95269
5dCas+gRNA+AcrIIA4b	5wnt4.	c	1.87952e+06	0.986631		438	0.887909
5dCas+gRNA+AcrIIA4b	5wnt4.	c	1922138	1.009		516	1.04565
5dCas+gRNA+AcrIIA4b	5wnt4.	c	1.7701e+06	0.929194		421	0.852903
5dCas+gRNA+AcrIIA4b	5wnt4.	c	1774381	0.93144		422	0.854905
5dCas+gRNA+AcrIIA4b	5wnt4.	c	1745844	0.91646		439	0.890181
5dCas+gRNA+AcrIIA4b	5wnt4.	c	1899035	0.996876		471	0.953784
5dCas+gRNA+AcrIIA4b	5wnt4.	c	1.83023e+06	0.960756		439	0.889152
5dCas+gRNA+AcrIIA4b	5wnt4.	c	1946784	1.02194		530	1.0734
5dCas+gRNA+AcrIIA4b	5wnt4.	c	1.74546e+06	0.916257		423	0.857577

## Sheet: Fig 1G
treatment	gRNA	shapee	surface	relative_surface	averag_	width	relative_width	average
1Control	1dpp	a	2471	0.961516	2569.9	109	0.781262	140
1Control	1dpp	a	2551	0.992646		112	0.800997
1Control	1dpp	a	2499	0.972411		102	0.730937
1Control	1dpp	a	2489	0.96852		134	0.957397
1Control	1dpp	a	2610	1.0156		138	0.987246
1Control	1dpp	a	2610	1.0156		146	1.04448
1Control	1dpp	a	2618	1.01872		142	1.01784
1Control	1dpp	a	2681	1.04323		140	1.00476
1Control	1dpp	a	2493	0.970077		162	1.15869
1Control	1dpp	a	2677	1.04167		104	0.746232
2dCas+gRNA	1dpp	b	1962	0.763454		108	0.770161
2dCas+gRNA	1dpp	b	2038	0.793027		138	0.98922
2dCas+gRNA	1dpp	b	2008	0.781353		73	0.523966
2dCas+gRNA	1dpp	b	934	0.363438		68	0.487949
2dCas+gRNA	1dpp	b	1816	0.706642		83	0.591065
2dCas+gRNA	1dpp	b	1971	0.766956		120	0.858228
2dCas+gRNA	1dpp	b	1274	0.495739		84	0.600439
2dCas+gRNA	1dpp	b	2100	0.817152		116	0.832819
2dCas+gRNA	1dpp	b	1369	0.532706		59	0.423564
2dCas+gRNA	1dpp	b	1789	0.696136		102	0.727484
3dCas+gRNA+AcrIIC3	1dpp	c	2031	0.790303		90	0.644103
3dCas+gRNA+AcrIIC3	1dpp	c	1802	0.701195		118	0.845154
3dCas+gRNA+AcrIIC3	1dpp	c	1353	0.52648		119	0.848854
3dCas+gRNA+AcrIIC3	1dpp	c	1936	0.753337		75	0.53482
3dCas+gRNA+AcrIIC3	1dpp	c	858	0.333865		110	0.783975
3dCas+gRNA+AcrIIC3	1dpp	c	1750	0.68096		68	0.488936
3dCas+gRNA+AcrIIC3	1dpp	c	1872	0.728433		85	0.604879
3dCas+gRNA+AcrIIC3	1dpp	c	1251	0.486789		115	0.823692
3dCas+gRNA+AcrIIC3	1dpp	c	2033	0.791081		126	0.902139
3dCas+gRNA+AcrIIC3	1dpp	c	1863	0.724931		72	0.516812
4dCas+gRNA+AcrIIA2	1dpp	a	1808	0.703529		86	0.617707
4dCas+gRNA+AcrIIA2	1dpp	a	2336	0.908985		133	0.948269
4dCas+gRNA+AcrIIA2	1dpp	a	1901	0.739717		118	0.84096
4dCas+gRNA+AcrIIA2	1dpp	a	2304	0.896533		103	0.740065
4dCas+gRNA+AcrIIA2	1dpp	a	2226	0.866182		89	0.634975
4dCas+gRNA+AcrIIA2	1dpp	a	2162	0.841278		115	0.819498
4dCas+gRNA+AcrIIA2	1dpp	a	1580	0.61481		66	0.475615
4dCas+gRNA+AcrIIA2	1dpp	a	1391	0.541266		68	0.486222
4dCas+gRNA+AcrIIA2	1dpp	a	2402	0.934667		159	1.13625
4dCas+gRNA+AcrIIA2	1dpp	a	1925	0.749056		118	0.846881
5dCas+gRNA+AcrIIA4a	1dpp	b	2579	1.00354		121	0.865136
5dCas+gRNA+AcrIIA4a	1dpp	b	2474	0.962683		101	0.72477
5dCas+gRNA+AcrIIA4a	1dpp	b	2548	0.991478		132	0.943336
5dCas+gRNA+AcrIIA4a	1dpp	b	2465	0.959181		141	1.00871
5dCas+gRNA+AcrIIA4a	1dpp	b	2562	0.996926		144	1.03264
5dCas+gRNA+AcrIIA4a	1dpp	b	2488	0.968131		122	0.871303
5dCas+gRNA+AcrIIA4a	1dpp	b	2575	1.00198		109	0.778301
5dCas+gRNA+AcrIIA4a	1dpp	b	2570	1.00004		157	1.12046
5dCas+gRNA+AcrIIA4a	1dpp	b	2521	0.980972		95	0.679133
5dCas+gRNA+AcrIIA4a	1dpp	b	2701	1.05101		161	1.15277
6dCas+gRNA+AcrIIA4b	1dpp	c	2591	1.00821		153	1.09702
6dCas+gRNA+AcrIIA4b	1dpp	c	2597	1.01055		166	1.18435
6dCas+gRNA+AcrIIA4b	1dpp	c	2514	0.978248		147	1.04941
6dCas+gRNA+AcrIIA4b	1dpp	c	2561	0.996537		168	1.20409
6dCas+gRNA+AcrIIA4b	1dpp	c	2530	0.984474		107	0.7672
6dCas+gRNA+AcrIIA4b	1dpp	c	2661	1.03545		140	0.999827
6dCas+gRNA+AcrIIA4b	1dpp	c	2626	1.02183		111	0.790882
6dCas+gRNA+AcrIIA4b	1dpp	c	2629	1.023		99	0.705775
6dCas+gRNA+AcrIIA4b	1dpp	c	2527	0.983307		167	1.1957
6dCas+gRNA+AcrIIA4b	1dpp	c	2556	0.994591		144	1.03116
2dCas+gRNA	2vn	b	577	0.224522		36	0.256802
2dCas+gRNA	2vn	b	1836	0.714425		71	0.510151
2dCas+gRNA	2vn	b	1822	0.708977		99	0.707008
2dCas+gRNA	2vn	b	1659	0.64555		129	0.924341
2dCas+gRNA	2vn	b	1229	0.478229		50	0.360411
2dCas+gRNA	2vn	b	1039	0.404296		40	0.284925
2dCas+gRNA	2vn	b	1554	0.604693		122	0.869823
2dCas+gRNA	2vn	b	889	0.345928		99	0.705775
2dCas+gRNA	2vn	b	1731	0.673567		100	0.713176
2dCas+gRNA	2vn	b	1581	0.615199		131	0.933715
3dCas+gRNA+AcrIIC3	2vn	c	791	0.307794		87	0.624368
3dCas+gRNA+AcrIIC3	2vn	c	1748	0.680182		76	0.545674
3dCas+gRNA+AcrIIC3	2vn	c	646	0.251372		102	0.731677
3dCas+gRNA+AcrIIC3	2vn	c	1787	0.695358		86	0.612527
3dCas+gRNA+AcrIIC3	2vn	c	1890	0.735437		137	0.981326
3dCas+gRNA+AcrIIC3	2vn	c	1089	0.423752		98	0.697881
3dCas+gRNA+AcrIIC3	2vn	c	1651	0.642437		61	0.435898
3dCas+gRNA+AcrIIC3	2vn	c	1175	0.457216		73	0.518785
3dCas+gRNA+AcrIIC3	2vn	c	1540	0.599245		61	0.437132
3dCas+gRNA+AcrIIC3	2vn	c	2033	0.791081		86	0.61598
4dCas+gRNA+AcrIIA2	2vn	a	1753	0.682128		116	0.833066
4dCas+gRNA+AcrIIA2	2vn	a	1426	0.554885		81	0.580704
4dCas+gRNA+AcrIIA2	2vn	a	2188	0.851395		151	1.08345
4dCas+gRNA+AcrIIA2	2vn	a	1916	0.745554		130	0.930508
4dCas+gRNA+AcrIIA2	2vn	a	2395	0.931943		131	0.934208
4dCas+gRNA+AcrIIA2	2vn	a	2102	0.817931		84	0.604386
4dCas+gRNA+AcrIIA2	2vn	a	1533	0.596521		77	0.549868
4dCas+gRNA+AcrIIA2	2vn	a	2367	0.921048		142	1.01315
4dCas+gRNA+AcrIIA2	2vn	a	1866	0.726098		144	1.03264
4dCas+gRNA+AcrIIA2	2vn	a	2201	0.856454		128	0.914967
5dCas+gRNA+AcrIIA4a	2vn	b	2565	0.998093		148	1.06199
5dCas+gRNA+AcrIIA4a	2vn	b	2551	0.992646		96	0.686533
5dCas+gRNA+AcrIIA4a	2vn	b	2498	0.972022		126	0.902385
5dCas+gRNA+AcrIIA4a	2vn	b	2640	1.02728		95	0.679873
5dCas+gRNA+AcrIIA4a	2vn	b	2503	0.973968		98	0.703308
5dCas+gRNA+AcrIIA4a	2vn	b	2640	1.02728		127	0.908799
5dCas+gRNA+AcrIIA4a	2vn	b	2520	0.980583		147	1.05089
5dCas+gRNA+AcrIIA4a	2vn	b	2528	0.983696		91	0.652244
5dCas+gRNA+AcrIIA4a	2vn	b	2541	0.988754		108	0.769914
5dCas+gRNA+AcrIIA4a	2vn	b	2513	0.977859		155	1.1064
6dCas+gRNA+AcrIIA4b	2vn	c	2491	0.969298		98	0.700348
6dCas+gRNA+AcrIIA4b	2vn	c	2549	0.991867		168	1.20112
6dCas+gRNA+AcrIIA4b	2vn	c	2513	0.977859		155	1.1064
6dCas+gRNA+AcrIIA4b	2vn	c	2472	0.961905		141	1.01043
6dCas+gRNA+AcrIIA4b	2vn	c	2610	1.0156		162	1.15894
6dCas+gRNA+AcrIIA4b	2vn	c	2499	0.972411		94	0.673706
6dCas+gRNA+AcrIIA4b	2vn	c	2573	1.00121		97	0.69196
6dCas+gRNA+AcrIIA4b	2vn	c	2582	1.00471		157	1.12342
6dCas+gRNA+AcrIIA4b	2vn	c	2520	0.980583		123	0.879197
6dCas+gRNA+AcrIIA4b	2vn	c	2680	1.04284		160	1.14759
2dCas+gRNA	3upd2.	b	1858	0.722985		100	0.715889
2dCas+gRNA	3upd2.	b	2120	0.824935		153	1.0953
2dCas+gRNA	3upd2.	b	1231	0.479007		86	0.618447
2dCas+gRNA	3upd2.	b	2260	0.879412		102	0.72921
2dCas+gRNA	3upd2.	b	1055	0.410522		52	0.374719
2dCas+gRNA	3upd2.	b	2116	0.823378		89	0.636456
2dCas+gRNA	3upd2.	b	733	0.285225		57	0.409749
2dCas+gRNA	3upd2.	b	2036	0.792249		146	1.04596
2dCas+gRNA	3upd2.	b	1898	0.73855		129	0.926068
2dCas+gRNA	3upd2.	b	2167	0.843223		103	0.734884
3dCas+gRNA+AcrIIC3	3upd2.	c	1816	0.706642		87	0.619681
3dCas+gRNA+AcrIIC3	3upd2.	c	2073	0.806646		107	0.768927
3dCas+gRNA+AcrIIC3	3upd2.	c	1391	0.541266		116	0.829612
3dCas+gRNA+AcrIIC3	3upd2.	c	2173	0.845558		99	0.707748
3dCas+gRNA+AcrIIC3	3upd2.	c	2230	0.867738		129	0.922121
3dCas+gRNA+AcrIIC3	3upd2.	c	1275	0.496128		112	0.800997
3dCas+gRNA+AcrIIC3	3upd2.	c	2048	0.796918		131	0.934455
3dCas+gRNA+AcrIIC3	3upd2.	c	696	0.270828		44	0.314774
3dCas+gRNA+AcrIIC3	3upd2.	c	2287	0.889918		119	0.850334
3dCas+gRNA+AcrIIC3	3upd2.	c	1933	0.752169		79	0.562696
4dCas+gRNA+AcrIIA2	3upd2.	a	1783	0.693801		69	0.497077
4dCas+gRNA+AcrIIA2	3upd2.	a	2027	0.788747		86	0.6145
4dCas+gRNA+AcrIIA2	3upd2.	a	2244	0.873186		81	0.582184
4dCas+gRNA+AcrIIA2	3upd2.	a	2405	0.935834		111	0.793596
4dCas+gRNA+AcrIIA2	3upd2.	a	2437	0.948286		140	1.0018
4dCas+gRNA+AcrIIA2	3upd2.	a	1966	0.76501		92	0.656684
4dCas+gRNA+AcrIIA2	3upd2.	a	2501	0.97319		114	0.817278
4dCas+gRNA+AcrIIA2	3upd2.	a	2112	0.821822		77	0.549621
4dCas+gRNA+AcrIIA2	3upd2.	a	1620	0.630375		76	0.542714
4dCas+gRNA+AcrIIA2	3upd2.	a	1826	0.710533		119	0.851074
5dCas+gRNA+AcrIIA4a	3upd2.	b	2608	1.01483		106	0.757826
5dCas+gRNA+AcrIIA4a	3upd2.	b	2691	1.04712		149	1.06446
5dCas+gRNA+AcrIIA4a	3upd2.	b	2545	0.990311		108	0.770901
5dCas+gRNA+AcrIIA4a	3upd2.	b	2477	0.963851		165	1.18336
5dCas+gRNA+AcrIIA4a	3upd2.	b	2619	1.01911		134	0.960851
5dCas+gRNA+AcrIIA4a	3upd2.	b	2691	1.04712		101	0.72107
5dCas+gRNA+AcrIIA4a	3upd2.	b	2643	1.02844		135	0.966771
5dCas+gRNA+AcrIIA4a	3upd2.	b	2600	1.01171		102	0.727237
5dCas+gRNA+AcrIIA4a	3upd2.	b	2580	1.00393		101	0.722303
5dCas+gRNA+AcrIIA4a	3upd2.	b	2619	1.01911		162	1.16116
6dCas+gRNA+AcrIIA4b	3upd2.	c	2689	1.04634		157	1.1212
6dCas+gRNA+AcrIIA4b	3upd2.	c	2607	1.01444		150	1.07235
6dCas+gRNA+AcrIIA4b	3upd2.	c	2656	1.0335		172	1.22752
6dCas+gRNA+AcrIIA4b	3upd2.	c	2680	1.04284		116	0.832819
6dCas+gRNA+AcrIIA4b	3upd2.	c	2661	1.03545		120	0.856748
6dCas+gRNA+AcrIIA4b	3upd2.	c	2618	1.01872		150	1.07507
6dCas+gRNA+AcrIIA4b	3upd2.	c	2528	0.983696		151	1.08148
6dCas+gRNA+AcrIIA4b	3upd2.	c	2695	1.04868		165	1.17991
6dCas+gRNA+AcrIIA4b	3upd2.	c	2566	0.998482		160	1.14809
6dCas+gRNA+AcrIIA4b	3upd2.	c	2666	1.03739		160	1.14414
2dCas+gRNA	4foxo	b	2115	0.822989		125	0.893751
2dCas+gRNA	4foxo	b	1929	0.750613		147	1.04818
2dCas+gRNA	4foxo	b	2039	0.793416		114	0.817771
2dCas+gRNA	4foxo	b	1800	0.700416		86	0.615734
2dCas+gRNA	4foxo	b	2098	0.816374		148	1.06125
2dCas+gRNA	4foxo	b	905	0.352154		87	0.623874
2dCas+gRNA	4foxo	b	2195	0.854119		84	0.598712
2dCas+gRNA	4foxo	b	1169	0.454882		52	0.374226
2dCas+gRNA	4foxo	b	1739	0.67668		104	0.743765
2dCas+gRNA	4foxo	b	1931	0.751391		75	0.533587
3dCas+gRNA+AcrIIC3	4foxo	c	1774	0.690299		73	0.523472
3dCas+gRNA+AcrIIC3	4foxo	c	1837	0.714814		91	0.653477
3dCas+gRNA+AcrIIC3	4foxo	c	813	0.316355		96	0.687027
3dCas+gRNA+AcrIIC3	4foxo	c	1919	0.746722		134	0.959864
3dCas+gRNA+AcrIIC3	4foxo	c	1985	0.772404		100	0.718603
3dCas+gRNA+AcrIIC3	4foxo	c	2120	0.824935		145	1.03806
3dCas+gRNA+AcrIIC3	4foxo	c	2068	0.804701		131	0.939389
3dCas+gRNA+AcrIIC3	4foxo	c	1070	0.416359		69	0.492883
3dCas+gRNA+AcrIIC3	4foxo	c	2071	0.805868		115	0.825665
3dCas+gRNA+AcrIIC3	4foxo	c	1986	0.772793		88	0.633002
4dCas+gRNA+AcrIIA2	4foxo	a	2343	0.911709		153	1.09308
4dCas+gRNA+AcrIIA2	4foxo	a	1950	0.758784		115	0.824432
4dCas+gRNA+AcrIIA2	4foxo	a	1774	0.690299		141	1.00994
4dCas+gRNA+AcrIIA2	4foxo	a	2372	0.922993		158	1.12885
4dCas+gRNA+AcrIIA2	4foxo	a	2441	0.949842		116	0.831093
4dCas+gRNA+AcrIIA2	4foxo	a	2171	0.84478		83	0.592792
4dCas+gRNA+AcrIIA2	4foxo	a	1598	0.621814		99	0.708982
4dCas+gRNA+AcrIIA2	4foxo	a	2003	0.779408		89	0.637196
4dCas+gRNA+AcrIIA2	4foxo	a	1925	0.749056		138	0.98996
4dCas+gRNA+AcrIIA2	4foxo	a	2288	0.890307		139	0.99366
5dCas+gRNA+AcrIIA4a	4foxo	b	2533	0.985641		131	0.939635
5dCas+gRNA+AcrIIA4a	4foxo	b	2694	1.04829		157	1.12243
5dCas+gRNA+AcrIIA4a	4foxo	b	2600	1.01171		118	0.8417
5dCas+gRNA+AcrIIA4a	4foxo	b	2530	0.984474		103	0.738585
5dCas+gRNA+AcrIIA4a	4foxo	b	2626	1.02183		167	1.1915
5dCas+gRNA+AcrIIA4a	4foxo	b	2496	0.971244		118	0.84466
5dCas+gRNA+AcrIIA4a	4foxo	b	2617	1.01833		134	0.960357
5dCas+gRNA+AcrIIA4a	4foxo	b	2684	1.0444		173	1.23443
5dCas+gRNA+AcrIIA4a	4foxo	b	2542	0.989144		112	0.798776
5dCas+gRNA+AcrIIA4a	4foxo	b	2530	0.984474		99	0.709969
6dCas+gRNA+AcrIIA4b	4foxo	c	2537	0.987198		131	0.940622
6dCas+gRNA+AcrIIA4b	4foxo	c	2547	0.991089		140	1.00032
6dCas+gRNA+AcrIIA4b	4foxo	c	2675	1.0409		152	1.08913
6dCas+gRNA+AcrIIA4b	4foxo	c	2689	1.04634		165	1.17843
6dCas+gRNA+AcrIIA4b	4foxo	c	2538	0.987587		156	1.11256
6dCas+gRNA+AcrIIA4b	4foxo	c	2674	1.04051		148	1.06027
6dCas+gRNA+AcrIIA4b	4foxo	c	2481	0.965407		94	0.669265
6dCas+gRNA+AcrIIA4b	4foxo	c	2692	1.04751		153	1.09332
6dCas+gRNA+AcrIIA4b	4foxo	c	2652	1.03195		115	0.825912
6dCas+gRNA+AcrIIA4b	4foxo	c	2687	1.04557		97	0.691467
2dCas+gRNA	5wnt4.	b	2490	0.968909		158	1.12934
2dCas+gRNA	5wnt4.	b	2416	0.940114		135	0.968005
2dCas+gRNA	5wnt4.	b	2405	0.935834		131	0.936675
2dCas+gRNA	5wnt4.	b	2456	0.955679		149	1.06372
2dCas+gRNA	5wnt4.	b	2375	0.92416		94	0.671732
2dCas+gRNA	5wnt4.	b	2561	0.996537		164	1.17547
2dCas+gRNA	5wnt4.	b	2424	0.943227		136	0.969978
2dCas+gRNA	5wnt4.	b	2531	0.984863		103	0.738831
2dCas+gRNA	5wnt4.	b	2410	0.93778		95	0.680366
2dCas+gRNA	5wnt4.	b	2428	0.944784		104	0.742038
3dCas+gRNA+AcrIIC3	5wnt4.	c	2503	0.973968		106	0.76054
3dCas+gRNA+AcrIIC3	5wnt4.	c	2470	0.961127		125	0.895478
3dCas+gRNA+AcrIIC3	5wnt4.	c	2497	0.971633		122	0.873523
3dCas+gRNA+AcrIIC3	5wnt4.	c	2538	0.987587		152	1.08395
3dCas+gRNA+AcrIIC3	5wnt4.	c	2489	0.96852		114	0.814318
3dCas+gRNA+AcrIIC3	5wnt4.	c	2386	0.928441		150	1.07507
3dCas+gRNA+AcrIIC3	5wnt4.	c	2577	1.00276		169	1.20803
3dCas+gRNA+AcrIIC3	5wnt4.	c	2524	0.982139		127	0.908799
3dCas+gRNA+AcrIIC3	5wnt4.	c	2459	0.956847		161	1.15031
3dCas+gRNA+AcrIIC3	5wnt4.	c	2585	1.00588		101	0.723537
4dCas+gRNA+AcrIIA2	5wnt4.	a	2494	0.970466		166	1.18756
4dCas+gRNA+AcrIIA2	5wnt4.	a	2419	0.941282		87	0.625355
4dCas+gRNA+AcrIIA2	5wnt4.	a	2553	0.993424		108	0.772874
4dCas+gRNA+AcrIIA2	5wnt4.	a	2563	0.997315		168	1.20458
4dCas+gRNA+AcrIIA2	5wnt4.	a	2445	0.951399		140	1.00377
4dCas+gRNA+AcrIIA2	5wnt4.	a	2368	0.921437		98	0.698621
4dCas+gRNA+AcrIIA2	5wnt4.	a	2592	1.0086		137	0.982806
4dCas+gRNA+AcrIIA2	5wnt4.	a	2517	0.979416		119	0.849841
4dCas+gRNA+AcrIIA2	5wnt4.	a	2522	0.981361		115	0.822458
4dCas+gRNA+AcrIIA2	5wnt4.	a	2494	0.970466		98	0.701088
5dCas+gRNA+AcrIIA4a	5wnt4.	b	2575	1.00198		93	0.663838
5dCas+gRNA+AcrIIA4a	5wnt4.	b	2612	1.01638		150	1.07359
5dCas+gRNA+AcrIIA4a	5wnt4.	b	2477	0.963851		137	0.983053
5dCas+gRNA+AcrIIA4a	5wnt4.	b	2489	0.96852		154	1.10048
5dCas+gRNA+AcrIIA4a	5wnt4.	b	2584	1.00549		101	0.72329
5dCas+gRNA+AcrIIA4a	5wnt4.	b	2625	1.02144		119	0.847867
5dCas+gRNA+AcrIIA4a	5wnt4.	b	2507	0.975524		118	0.847374
5dCas+gRNA+AcrIIA4a	5wnt4.	b	2509	0.976303		99	0.704788
5dCas+gRNA+AcrIIA4a	5wnt4.	b	2500	0.9728		126	0.902879
5dCas+gRNA+AcrIIA4a	5wnt4.	b	2605	1.01366		138	0.986013
6dCas+gRNA+AcrIIA4b	5wnt4.	c	2591	1.00821		157	1.12564
6dCas+gRNA+AcrIIA4b	5wnt4.	c	2541	0.988754		124	0.884377
6dCas+gRNA+AcrIIA4b	5wnt4.	c	2523	0.98175		139	0.9944
6dCas+gRNA+AcrIIA4b	5wnt4.	c	2502	0.973579		162	1.16091
6dCas+gRNA+AcrIIA4b	5wnt4.	c	2489	0.96852		162	1.15771
6dCas+gRNA+AcrIIA4b	5wnt4.	c	2548	0.991478		140	1.00057
6dCas+gRNA+AcrIIA4b	5wnt4.	c	2507	0.975524		150	1.0763
6dCas+gRNA+AcrIIA4b	5wnt4.	c	2537	0.987198		123	0.88339
6dCas+gRNA+AcrIIA4b	5wnt4.	c	2640	1.02728		135	0.966031
6dCas+gRNA+AcrIIA4b	5wnt4.	c	2491	0.969298		158	1.12959

## Sheet: Fig S2G
treatment	treatment2	gRNA	tmpr	surface	relative_surface	surf_av	width	relative_width	wid_av
_0Control	control	dpp	25C	2579	0.986535	2614.2	416	0.98097	423.9
_0Control	control	dpp	25C	2597	0.993421		418	0.985688
_0Control	control	dpp	25C	2621	1.0026		426	1.00456
_0Control	control	dpp	25C	2666	1.01981		440	1.03877
_0Control	control	dpp	25C	2563	0.980415		411	0.969961
_0Control	control	dpp	25C	2668	1.02058		436	1.02776
_0Control	control	dpp	25C	2516	0.962436		411	0.970355
_0Control	control	dpp	25C	2659	1.01714		426	1.00535
_0Control	control	dpp	25C	2605	0.996481		417	0.984116
_0Control	control	dpp	25C	2668	1.02058		438	1.03248
0Control	control	dpp	18C	2517	0.962818		409	0.963671
0Control	control	dpp	18C	2545	0.973529		204	0.481639
0Control	control	dpp	18C	2652	1.01446		354	0.835103
0Control	control	dpp	18C	2635	1.00796		362	0.854368
0Control	control	dpp	18C	2617	1.00107		293	0.691594
0Control	control	dpp	18C	2554	0.976972		382	0.90037
0Control	control	dpp	18C	2496	0.954785		405	0.955414
0Control	control	dpp	18C	2639	1.00949		330	0.778092
0Control	control	dpp	18C	2492	0.953255		272	0.642447
0Control	control	dpp	18C	2684	1.0267		227	0.53629
1dCas+gRNA	1dCas	dpp	25C	1990	0.761227		200	0.471023
1dCas+gRNA	1dCas	dpp	25C	1968	0.752812		141	0.332626
1dCas+gRNA	1dCas	dpp	25C	1778	0.680132		120	0.283872
1dCas+gRNA	1dCas	dpp	25C	1368	0.523296		206	0.485964
1dCas+gRNA	1dCas	dpp	25C	1495	0.571877		117	0.276402
1dCas+gRNA	1dCas	dpp	25C	1946	0.744396		313	0.739168
1dCas+gRNA	1dCas	dpp	25C	1824	0.697728		293	0.691201
1dCas+gRNA	1dCas	dpp	25C	1909	0.730243		307	0.724621
1dCas+gRNA	1dCas	dpp	25C	1892	0.72374		260	0.614139
1dCas+gRNA	1dCas	dpp	25C	1790	0.684722		276	0.651883
2dCas+gRNA	1dCas	dpp	18C	2025	0.774616		162	0.380986
2dCas+gRNA	1dCas	dpp	18C	1992	0.761992		222	0.523708
2dCas+gRNA	1dCas	dpp	18C	2081	0.796037		292	0.688449
2dCas+gRNA	1dCas	dpp	18C	1360	0.520236		7	0.015727
2dCas+gRNA	1dCas	dpp	18C	1281	0.490016		148	0.347959
2dCas+gRNA	1dCas	dpp	18C	1711	0.654502		175	0.413226
2dCas+gRNA	1dCas	dpp	18C	1874	0.716854		158	0.373516
2dCas+gRNA	1dCas	dpp	18C	1753	0.670568		138	0.325942
2dCas+gRNA	1dCas	dpp	18C	1858	0.710734		233	0.548872
2dCas+gRNA	1dCas	dpp	18C	2023	0.773851		271	0.639695
3dCas+gRNA+AcrIIA2	2AcrA2	dpp	25C	2012	0.769643		203	0.479673
3dCas+gRNA+AcrIIA2	2AcrA2	dpp	25C	1832	0.700788		261	0.616498
3dCas+gRNA+AcrIIA2	2AcrA2	dpp	25C	1785	0.682809		133	0.312574
3dCas+gRNA+AcrIIA2	2AcrA2	dpp	25C	1428	0.546247		18	0.0424628
3dCas+gRNA+AcrIIA2	2AcrA2	dpp	25C	1895	0.724887		294	0.693167
3dCas+gRNA+AcrIIA2	2AcrA2	dpp	25C	2611	0.998776		314	0.741134
3dCas+gRNA+AcrIIA2	2AcrA2	dpp	25C	2667	1.0202		280	0.659354
3dCas+gRNA+AcrIIA2	2AcrA2	dpp	25C	2462	0.94178		223	0.526854
3dCas+gRNA+AcrIIA2	2AcrA2	dpp	25C	1940	0.742101		103	0.243768
3dCas+gRNA+AcrIIA2	2AcrA2	dpp	25C	2107	0.805983		296	0.698671
4dCas+gRNA+AcrIIA2	2AcrA2	dpp	18C	2485	0.950578		405	0.955807
4dCas+gRNA+AcrIIA2	2AcrA2	dpp	18C	2566	0.981562		420	0.990013
4dCas+gRNA+AcrIIA2	2AcrA2	dpp	18C	2514	0.961671		407	0.960132
4dCas+gRNA+AcrIIA2	2AcrA2	dpp	18C	2663	1.01867		440	1.03759
4dCas+gRNA+AcrIIA2	2AcrA2	dpp	18C	2516	0.962436		414	0.977432
4dCas+gRNA+AcrIIA2	2AcrA2	dpp	18C	2521	0.964349		416	0.981757
4dCas+gRNA+AcrIIA2	2AcrA2	dpp	18C	2477	0.947517		394	0.929071
4dCas+gRNA+AcrIIA2	2AcrA2	dpp	18C	2635	1.00796		438	1.03366
4dCas+gRNA+AcrIIA2	2AcrA2	dpp	18C	1992	0.761992		327	0.771408
4dCas+gRNA+AcrIIA2	2AcrA2	dpp	18C	1996	0.763522		327	0.770622
5dCas+gRNA+AcrIIA4a	3AcrA4a	dpp	25C	2540	0.971617		420	0.991586
5dCas+gRNA+AcrIIA4a	3AcrA4a	dpp	25C	2580	0.986918		414	0.976645
5dCas+gRNA+AcrIIA4a	3AcrA4a	dpp	25C	2471	0.945222		409	0.964457
5dCas+gRNA+AcrIIA4a	3AcrA4a	dpp	25C	2551	0.975824		417	0.984116
5dCas+gRNA+AcrIIA4a	3AcrA4a	dpp	25C	2619	1.00184		425	1.00142
5dCas+gRNA+AcrIIA4a	3AcrA4a	dpp	25C	2468	0.944075		410	0.967996
5dCas+gRNA+AcrIIA4a	3AcrA4a	dpp	25C	2691	1.02938		441	1.03916
5dCas+gRNA+AcrIIA4a	3AcrA4a	dpp	25C	2499	0.955933		405	0.954234
5dCas+gRNA+AcrIIA4a	3AcrA4a	dpp	25C	2502	0.957081		415	0.979004
5dCas+gRNA+AcrIIA4a	3AcrA4a	dpp	25C	2638	1.0091		429	1.01124
6dCas+gRNA+AcrIIA4a	3AcrA4a	dpp	18C	2472	0.945605		397	0.936542
6dCas+gRNA+AcrIIA4a	3AcrA4a	dpp	18C	2558	0.978502		411	0.970355
6dCas+gRNA+AcrIIA4a	3AcrA4a	dpp	18C	2559	0.978885		414	0.975466
6dCas+gRNA+AcrIIA4a	3AcrA4a	dpp	18C	2556	0.977737		409	0.96485
6dCas+gRNA+AcrIIA4a	3AcrA4a	dpp	18C	2565	0.98118		415	0.977825
6dCas+gRNA+AcrIIA4a	3AcrA4a	dpp	18C	2556	0.977737		420	0.9908
6dCas+gRNA+AcrIIA4a	3AcrA4a	dpp	18C	2603	0.995716		433	1.02107
6dCas+gRNA+AcrIIA4a	3AcrA4a	dpp	18C	2611	0.998776		417	0.984116
6dCas+gRNA+AcrIIA4a	3AcrA4a	dpp	18C	2670	1.02134		438	1.03326
6dCas+gRNA+AcrIIA4a	3AcrA4a	dpp	18C	2475	0.946752		405	0.954234
7dCas+gRNA+AcrIIA4b	4AcrA4b	dpp	25C	2589	0.99036		424	0.999056
7dCas+gRNA+AcrIIA4b	4AcrA4b	dpp	25C	2625	1.00413		426	1.00377
7dCas+gRNA+AcrIIA4b	4AcrA4b	dpp	25C	2663	1.01867		443	1.04466
7dCas+gRNA+AcrIIA4b	4AcrA4b	dpp	25C	2614	0.999923		426	1.00417
7dCas+gRNA+AcrIIA4b	4AcrA4b	dpp	25C	2584	0.988448		412	0.971141
7dCas+gRNA+AcrIIA4b	4AcrA4b	dpp	25C	2474	0.94637		403	0.951482
7dCas+gRNA+AcrIIA4b	4AcrA4b	dpp	25C	2562	0.980032		417	0.983723
7dCas+gRNA+AcrIIA4b	4AcrA4b	dpp	25C	2570	0.983092		427	1.0081
7dCas+gRNA+AcrIIA4b	4AcrA4b	dpp	25C	2668	1.02058		437	1.03012
7dCas+gRNA+AcrIIA4b	4AcrA4b	dpp	25C	2568	0.982327		421	0.993159
8dCas+gRNA+AcrIIA4b	4AcrA4b	dpp	18C	2654	1.01522		343	0.809939
8dCas+gRNA+AcrIIA4b	4AcrA4b	dpp	18C	2549	0.975059		281	0.662499
8dCas+gRNA+AcrIIA4b	4AcrA4b	dpp	18C	2558	0.978502		390	0.920815
8dCas+gRNA+AcrIIA4b	4AcrA4b	dpp	18C	2666	1.01981		381	0.899583
8dCas+gRNA+AcrIIA4b	4AcrA4b	dpp	18C	2628	1.00528		384	0.905874
8dCas+gRNA+AcrIIA4b	4AcrA4b	dpp	18C	2614	0.999923		319	0.75175
8dCas+gRNA+AcrIIA4b	4AcrA4b	dpp	18C	2671	1.02173		373	0.880318
8dCas+gRNA+AcrIIA4b	4AcrA4b	dpp	18C	2646	1.01216		288	0.679406
8dCas+gRNA+AcrIIA4b	4AcrA4b	dpp	18C	2468	0.944075		348	0.821735
8dCas+gRNA+AcrIIA4b	4AcrA4b	dpp	18C	2649	1.01331		424	0.999056
_0Control	control	vn	25C	2684	1.0267		366	0.864198
_0Control	control	vn	25C	2610	0.998393		300	0.707714
_0Control	control	vn	25C	2649	1.01331		370	0.871668
_0Control	control	vn	25C	2629	1.00566		420	0.991193
_0Control	control	vn	25C	2555	0.977354		336	0.792247
_0Control	control	vn	25C	2502	0.957081		399	0.94126
_0Control	control	vn	25C	2472	0.945605		232	0.547299
_0Control	control	vn	25C	2675	1.02326		275	0.648345
_0Control	control	vn	25C	2479	0.948282		332	0.783597
_0Control	control	vn	25C	2512	0.960906		410	0.966423
0Control	control	vn	18C	2624	1.00375		419	0.989227
0Control	control	vn	18C	2617	1.00107		382	0.901549
0Control	control	vn	18C	2646	1.01216		342	0.806794
0Control	control	vn	18C	2605	0.996481		416	0.981757
0Control	control	vn	18C	2554	0.976972		327	0.770622
0Control	control	vn	18C	2552	0.976207		380	0.897224
0Control	control	vn	18C	2587	0.989595		269	0.634977
0Control	control	vn	18C	2510	0.960141		400	0.944405
0Control	control	vn	18C	2666	1.01981		264	0.623575
0Control	control	vn	18C	2527	0.966644		349	0.823701
1dCas+gRNA	1dCas	vn	25C	2086	0.79795		340	0.80129
1dCas+gRNA	1dCas	vn	25C	2067	0.790682		335	0.789101
1dCas+gRNA	1dCas	vn	25C	1953	0.747074		325	0.765511
1dCas+gRNA	1dCas	vn	25C	1935	0.740188		318	0.748997
1dCas+gRNA	1dCas	vn	25C	2086	0.79795		339	0.798931
1dCas+gRNA	1dCas	vn	25C	1941	0.742483		312	0.734843
1dCas+gRNA	1dCas	vn	25C	1369	0.523678		215	0.507588
1dCas+gRNA	1dCas	vn	25C	1265	0.483896		198	0.466698
1dCas+gRNA	1dCas	vn	25C	1890	0.722975		306	0.721868
1dCas+gRNA	1dCas	vn	25C	1746	0.667891		283	0.66761
2dCas+gRNA	1dCas	vn	18C	1908	0.72986		302	0.712432
2dCas+gRNA	1dCas	vn	18C	1897	0.725652		300	0.708107
2dCas+gRNA	1dCas	vn	18C	1324	0.506465		216	0.508768
2dCas+gRNA	1dCas	vn	18C	1433	0.54816		232	0.546906
2dCas+gRNA	1dCas	vn	18C	1900	0.7268		306	0.721082
2dCas+gRNA	1dCas	vn	18C	1845	0.705761		290	0.682944
2dCas+gRNA	1dCas	vn	18C	1848	0.706908		301	0.710073
2dCas+gRNA	1dCas	vn	18C	2086	0.79795		337	0.794212
2dCas+gRNA	1dCas	vn	18C	1978	0.756637		324	0.763545
2dCas+gRNA	1dCas	vn	18C	1982	0.758167		323	0.762759
3dCas+gRNA+AcrIIA2	2AcrA2	vn	25C	2565	0.98118		309	0.727766
3dCas+gRNA+AcrIIA2	2AcrA2	vn	25C	1734	0.6633		240	0.566171
3dCas+gRNA+AcrIIA2	2AcrA2	vn	25C	2086	0.79795		257	0.605489
3dCas+gRNA+AcrIIA2	2AcrA2	vn	25C	2589	0.99036		418	0.984902
3dCas+gRNA+AcrIIA2	2AcrA2	vn	25C	1746	0.667891		270	0.636943
3dCas+gRNA+AcrIIA2	2AcrA2	vn	25C	1253	0.479305		125	0.294488
3dCas+gRNA+AcrIIA2	2AcrA2	vn	25C	1971	0.753959		210	0.49422
3dCas+gRNA+AcrIIA2	2AcrA2	vn	25C	2601	0.994951		343	0.807974
3dCas+gRNA+AcrIIA2	2AcrA2	vn	25C	1830	0.700023		263	0.620429
3dCas+gRNA+AcrIIA2	2AcrA2	vn	25C	1819	0.695815		233	0.550051
4dCas+gRNA+AcrIIA2	2AcrA2	vn	18C	2591	0.991125		376	0.886608
4dCas+gRNA+AcrIIA2	2AcrA2	vn	18C	2603	0.995716		399	0.940867
4dCas+gRNA+AcrIIA2	2AcrA2	vn	18C	2576	0.985387		408	0.963278
4dCas+gRNA+AcrIIA2	2AcrA2	vn	18C	2555	0.977354		419	0.988047
4dCas+gRNA+AcrIIA2	2AcrA2	vn	18C	2558	0.978502		293	0.691987
4dCas+gRNA+AcrIIA2	2AcrA2	vn	18C	2698	1.03206		408	0.961705
4dCas+gRNA+AcrIIA2	2AcrA2	vn	18C	1959	0.749369		278	0.654636
4dCas+gRNA+AcrIIA2	2AcrA2	vn	18C	2645	1.01178		371	0.874813
4dCas+gRNA+AcrIIA2	2AcrA2	vn	18C	1787	0.683574		228	0.53747
4dCas+gRNA+AcrIIA2	2AcrA2	vn	18C	2546	0.973912		403	0.951482
5dCas+gRNA+AcrIIA4a	3AcrA4a	vn	25C	2502	0.957081		305	0.719509
5dCas+gRNA+AcrIIA4a	3AcrA4a	vn	25C	2533	0.968939		366	0.863804
5dCas+gRNA+AcrIIA4a	3AcrA4a	vn	25C	2689	1.02861		371	0.8756
5dCas+gRNA+AcrIIA4a	3AcrA4a	vn	25C	2545	0.973529		396	0.934576
5dCas+gRNA+AcrIIA4a	3AcrA4a	vn	25C	2631	1.00643		432	1.01793
5dCas+gRNA+AcrIIA4a	3AcrA4a	vn	25C	2547	0.974294		411	0.968389
5dCas+gRNA+AcrIIA4a	3AcrA4a	vn	25C	2639	1.00949		307	0.723834
5dCas+gRNA+AcrIIA4a	3AcrA4a	vn	25C	2545	0.973529		298	0.703389
5dCas+gRNA+AcrIIA4a	3AcrA4a	vn	25C	2600	0.994568		377	0.890147
5dCas+gRNA+AcrIIA4a	3AcrA4a	vn	25C	2640	1.00987		412	0.971927
6dCas+gRNA+AcrIIA4a	3AcrA4a	vn	18C	2472	0.945605		407	0.960132
6dCas+gRNA+AcrIIA4a	3AcrA4a	vn	18C	2615	1.00031		419	0.988047
6dCas+gRNA+AcrIIA4a	3AcrA4a	vn	18C	2597	0.993421		415	0.978611
6dCas+gRNA+AcrIIA4a	3AcrA4a	vn	18C	2621	1.0026		422	0.995125
6dCas+gRNA+AcrIIA4a	3AcrA4a	vn	18C	2526	0.966261		417	0.983723
6dCas+gRNA+AcrIIA4a	3AcrA4a	vn	18C	2505	0.958228		398	0.937721
6dCas+gRNA+AcrIIA4a	3AcrA4a	vn	18C	2604	0.996098		427	1.00731
6dCas+gRNA+AcrIIA4a	3AcrA4a	vn	18C	2576	0.985387		418	0.986868
6dCas+gRNA+AcrIIA4a	3AcrA4a	vn	18C	2639	1.00949		439	1.03523
6dCas+gRNA+AcrIIA4a	3AcrA4a	vn	18C	2577	0.98577		428	1.00849
7dCas+gRNA+AcrIIA4b	4AcrA4b	vn	25C	2468	0.944075		395	0.93261
7dCas+gRNA+AcrIIA4b	4AcrA4b	vn	25C	2653	1.01484		432	1.0195
7dCas+gRNA+AcrIIA4b	4AcrA4b	vn	25C	2601	0.994951		419	0.987261
7dCas+gRNA+AcrIIA4b	4AcrA4b	vn	25C	2608	0.997628		427	1.00653
7dCas+gRNA+AcrIIA4b	4AcrA4b	vn	25C	2531	0.968174		411	0.969175
7dCas+gRNA+AcrIIA4b	4AcrA4b	vn	25C	2629	1.00566		419	0.988834
7dCas+gRNA+AcrIIA4b	4AcrA4b	vn	25C	2624	1.00375		431	1.01754
7dCas+gRNA+AcrIIA4b	4AcrA4b	vn	25C	2603	0.995716		419	0.988047
7dCas+gRNA+AcrIIA4b	4AcrA4b	vn	25C	2626	1.00451		419	0.987654
7dCas+gRNA+AcrIIA4b	4AcrA4b	vn	25C	2534	0.969321		413	0.975073
8dCas+gRNA+AcrIIA4b	4AcrA4b	vn	18C	2632	1.00681		420	0.990013
8dCas+gRNA+AcrIIA4b	4AcrA4b	vn	18C	2645	1.01178		431	1.01636
8dCas+gRNA+AcrIIA4b	4AcrA4b	vn	18C	2631	1.00643		427	1.00613
8dCas+gRNA+AcrIIA4b	4AcrA4b	vn	18C	2552	0.976207		417	0.984509
8dCas+gRNA+AcrIIA4b	4AcrA4b	vn	18C	2491	0.952873		398	0.939294
8dCas+gRNA+AcrIIA4b	4AcrA4b	vn	18C	2590	0.990743		428	1.00889
8dCas+gRNA+AcrIIA4b	4AcrA4b	vn	18C	2492	0.953255		412	0.972714
8dCas+gRNA+AcrIIA4b	4AcrA4b	vn	18C	2604	0.996098		420	0.9908
8dCas+gRNA+AcrIIA4b	4AcrA4b	vn	18C	2643	1.01102		423	0.996697
8dCas+gRNA+AcrIIA4b	4AcrA4b	vn	18C	2673	1.02249		428	1.00849

## Sheet: Fig 3F
position	shapee	type	Light	surface	relative_surface	av_surface
0Control	0Control	AcrIIA4a	0Normal	1806912	0.92193	1.95992e+06
0Control	0Control	AcrIIA4a	0Normal	2094086	1.06845
0Control	0Control	AcrIIA4a	0Normal	2071198	1.05678
0Control	0Control	AcrIIA4a	0Normal	2108227	1.07567
0Control	0Control	AcrIIA4a	0Normal	1917066	0.978134
0Control	0Control	AcrIIA4a	0Normal	1888473	0.963545
0Control	0Control	AcrIIA4a	0Normal	1940043	0.989857
0Control	0Control	AcrIIA4a	0Normal	1890893	0.964779
0Control	0Control	AcrIIA4a	0Normal	1899018	0.968925
0Control	0Control	AcrIIA4a	0Normal	1983310	1.01193
0Control	0Control	AcrIIA4a	1dCas9	448746	0.228961
0Control	0Control	AcrIIA4a	1dCas9	357124	0.182213
0Control	0Control	AcrIIA4a	1dCas9	311858	0.159118
0Control	0Control	AcrIIA4a	1dCas9	388137	0.198037
0Control	0Control	AcrIIA4a	1dCas9	495102	0.252613
0Control	0Control	AcrIIA4a	1dCas9	541894	0.276487
0Control	0Control	AcrIIA4a	1dCas9	357560	0.182436
0Control	0Control	AcrIIA4a	1dCas9	510663	0.260553
0Control	0Control	AcrIIA4a	1dCas9	494666	0.252391
0Control	0Control	AcrIIA4a	1dCas9	586942	0.299472
AcrIIA4a	1_	AcrIIA4a	2Dark	1843518	0.940608
AcrIIA4a	1_	AcrIIA4a	2Dark	1803162	0.920017
AcrIIA4a	1_	AcrIIA4a	2Dark	1824521	0.930915
AcrIIA4a	1_	AcrIIA4a	2Dark	1960444	1.00027
AcrIIA4a	1_	AcrIIA4a	2Dark	1916467	0.977828
AcrIIA4a	1_	AcrIIA4a	2Dark	1953496	0.996721
AcrIIA4a	1_	AcrIIA4a	2Dark	2085352	1.064
AcrIIA4a	1_	AcrIIA4a	2Dark	1878473	0.958442
AcrIIA4a	1_	AcrIIA4a	2Dark	1980688	1.0106
AcrIIA4a	1_	AcrIIA4a	2Dark	2009810	1.02545
AcrIIA4a	2_	AcrIIA4a	3Blue	1957278	0.998651
AcrIIA4a	2_	AcrIIA4a	3Blue	1848736	0.94327
AcrIIA4a	2_	AcrIIA4a	3Blue	1936579	0.98809
AcrIIA4a	2_	AcrIIA4a	3Blue	1738826	0.887191
AcrIIA4a	2_	AcrIIA4a	3Blue	2022714	1.03204
AcrIIA4a	2_	AcrIIA4a	3Blue	1846566	0.942163
AcrIIA4a	2_	AcrIIA4a	3Blue	1985964	1.01329
AcrIIA4a	2_	AcrIIA4a	3Blue	1765419	0.90076
AcrIIA4a	2_	AcrIIA4a	3Blue	1850675	0.944259
AcrIIA4a	2_	AcrIIA4a	3Blue	1848582	0.943191
A4a.LOV_25_	1_	AcrIIA4a	2Dark	541022	0.276043
A4a.LOV_25_	1_	AcrIIA4a	2Dark	633298	0.323124
A4a.LOV_25_	1_	AcrIIA4a	2Dark	311749	0.159062
A4a.LOV_25_	1_	AcrIIA4a	2Dark	463871	0.236678
A4a.LOV_25_	1_	AcrIIA4a	2Dark	556038	0.283704
A4a.LOV_25_	1_	AcrIIA4a	2Dark	464198	0.236845
A4a.LOV_25_	1_	AcrIIA4a	2Dark	494775	0.252446
A4a.LOV_25_	1_	AcrIIA4a	2Dark	495320	0.252724
A4a.LOV_25_	1_	AcrIIA4a	2Dark	464198	0.236845
A4a.LOV_25_	1_	AcrIIA4a	2Dark	678455	0.346164
A4a.LOV_25_	2_	AcrIIA4a	3Blue	476333	0.243037
A4a.LOV_25_	2_	AcrIIA4a	3Blue	475352	0.242536
A4a.LOV_25_	2_	AcrIIA4a	3Blue	505602	0.25797
A4a.LOV_25_	2_	AcrIIA4a	3Blue	215829	0.110121
A4a.LOV_25_	2_	AcrIIA4a	3Blue	537051	0.274016
A4a.LOV_25_	2_	AcrIIA4a	3Blue	307996	0.157147
A4a.LOV_25_	2_	AcrIIA4a	3Blue	552067	0.281678
A4a.LOV_25_	2_	AcrIIA4a	3Blue	521054	0.265854
A4a.LOV_25_	2_	AcrIIA4a	3Blue	628346	0.320597
A4a.LOV_25_	2_	AcrIIA4a	3Blue	292326	0.149152
A4a.LOV_47_	1_	AcrIIA4a	2Dark	586506	0.29925
A4a.LOV_47_	1_	AcrIIA4a	2Dark	495756	0.252947
A4a.LOV_47_	1_	AcrIIA4a	2Dark	480086	0.244952
A4a.LOV_47_	1_	AcrIIA4a	2Dark	663766	0.338669
A4a.LOV_47_	1_	AcrIIA4a	2Dark	510227	0.26033
A4a.LOV_47_	1_	AcrIIA4a	2Dark	296406	0.151234
A4a.LOV_47_	1_	AcrIIA4a	2Dark	540913	0.275987
A4a.LOV_47_	1_	AcrIIA4a	2Dark	525897	0.268325
A4a.LOV_47_	1_	AcrIIA4a	2Dark	265829	0.135632
A4a.LOV_47_	1_	AcrIIA4a	2Dark	602503	0.307412
A4a.LOV_47_	2_	AcrIIA4a	3Blue	322903	0.164753
A4a.LOV_47_	2_	AcrIIA4a	3Blue	428996	0.218884
A4a.LOV_47_	2_	AcrIIA4a	3Blue	292217	0.149096
A4a.LOV_47_	2_	AcrIIA4a	3Blue	261858	0.133606
A4a.LOV_47_	2_	AcrIIA4a	3Blue	337483	0.172192
A4a.LOV_47_	2_	AcrIIA4a	3Blue	231172	0.11795
A4a.LOV_47_	2_	AcrIIA4a	3Blue	246406	0.125722
A4a.LOV_47_	2_	AcrIIA4a	3Blue	429541	0.219162
A4a.LOV_47_	2_	AcrIIA4a	3Blue	643907	0.328537
A4a.LOV_47_	2_	AcrIIA4a	3Blue	613548	0.313047
A4a.LOV_63_	1_	AcrIIA4a	2Dark	2063618	1.05291
A4a.LOV_63_	1_	AcrIIA4a	2Dark	1944624	0.992194
A4a.LOV_63_	1_	AcrIIA4a	2Dark	2092884	1.06784
A4a.LOV_63_	1_	AcrIIA4a	2Dark	1998576	1.01972
A4a.LOV_63_	1_	AcrIIA4a	2Dark	1833537	0.935515
A4a.LOV_63_	1_	AcrIIA4a	2Dark	1993996	1.01739
A4a.LOV_63_	1_	AcrIIA4a	2Dark	1872784	0.95554
A4a.LOV_63_	1_	AcrIIA4a	2Dark	1950169	0.995023
A4a.LOV_63_	1_	AcrIIA4a	2Dark	2007448	1.02425
A4a.LOV_63_	1_	AcrIIA4a	2Dark	1879582	0.959008
A4a.LOV_63_	2_	AcrIIA4a	3Blue	1415736	0.722343
A4a.LOV_63_	2_	AcrIIA4a	3Blue	1431752	0.730515
A4a.LOV_63_	2_	AcrIIA4a	3Blue	1327130	0.677134
A4a.LOV_63_	2_	AcrIIA4a	3Blue	1664929	0.849487
A4a.LOV_63_	2_	AcrIIA4a	3Blue	1768942	0.902557
A4a.LOV_63_	2_	AcrIIA4a	3Blue	1733256	0.884349
A4a.LOV_63_	2_	AcrIIA4a	3Blue	1579368	0.805832
A4a.LOV_63_	2_	AcrIIA4a	3Blue	1508605	0.769727
A4a.LOV_63_	2_	AcrIIA4a	3Blue	1430534	0.729893
A4a.LOV_63_	2_	AcrIIA4a	3Blue	1732038	0.883728
A4a.LOV_66_	1_	AcrIIA4a	2Dark	1984640	1.01261
A4a.LOV_66_	1_	AcrIIA4a	2Dark	1895275	0.967015
A4a.LOV_66_	1_	AcrIIA4a	2Dark	2070698	1.05652
A4a.LOV_66_	1_	AcrIIA4a	2Dark	2005185	1.02309
A4a.LOV_66_	1_	AcrIIA4a	2Dark	1972313	1.00632
A4a.LOV_66_	1_	AcrIIA4a	2Dark	1766913	0.901522
A4a.LOV_66_	1_	AcrIIA4a	2Dark	1917111	0.978156
A4a.LOV_66_	1_	AcrIIA4a	2Dark	1795971	0.916348
A4a.LOV_66_	1_	AcrIIA4a	2Dark	1708314	0.871623
A4a.LOV_66_	1_	AcrIIA4a	2Dark	1671124	0.852648
A4a.LOV_66_	2_	AcrIIA4a	3Blue	1614662	0.82384
A4a.LOV_66_	2_	AcrIIA4a	3Blue	1617531	0.825304
A4a.LOV_66_	2_	AcrIIA4a	3Blue	1480425	0.755349
A4a.LOV_66_	2_	AcrIIA4a	3Blue	1528243	0.779747
A4a.LOV_66_	2_	AcrIIA4a	3Blue	1803521	0.9202
A4a.LOV_66_	2_	AcrIIA4a	3Blue	1442970	0.736238
A4a.LOV_66_	2_	AcrIIA4a	3Blue	1451768	0.740727
A4a.LOV_66_	2_	AcrIIA4a	3Blue	1761929	0.898979
A4a.LOV_66_	2_	AcrIIA4a	3Blue	1867083	0.952631
A4a.LOV_66_	2_	AcrIIA4a	3Blue	1500054	0.765364
0Control	0Control	AcrIIA4a	0Normal	1982226	1.01138
0Control	0Control	AcrIIA4b	0Normal	2104788	1.07391
0Control	0Control	AcrIIA4b	0Normal	2044563	1.04319
0Control	0Control	AcrIIA4b	0Normal	1984024	1.0123
0Control	0Control	AcrIIA4b	0Normal	1827069	0.932215
0Control	0Control	AcrIIA4b	0Normal	1891204	0.964938
0Control	0Control	AcrIIA4b	0Normal	1950188	0.995033
0Control	0Control	AcrIIA4b	0Normal	2094788	1.06881
0Control	0Control	AcrIIA4b	0Normal	1869255	0.953739
0Control	0Control	AcrIIA4b	0Normal	1841521	0.939589
0Control	0Control	AcrIIA4b	1dCas9	663112	0.338336
0Control	0Control	AcrIIA4b	1dCas9	296297	0.151178
0Control	0Control	AcrIIA4b	1dCas9	434275	0.221578
0Control	0Control	AcrIIA4b	1dCas9	296406	0.151234
0Control	0Control	AcrIIA4b	1dCas9	632644	0.32279
0Control	0Control	AcrIIA4b	1dCas9	555820	0.283593
0Control	0Control	AcrIIA4b	1dCas9	342326	0.174663
0Control	0Control	AcrIIA4b	1dCas9	433185	0.221021
0Control	0Control	AcrIIA4b	1dCas9	571381	0.291532
0Control	0Control	AcrIIA4b	1dCas9	341781	0.174385
AcrIIA4b	1_	AcrIIA4b	2Dark	1961547	1.00083
AcrIIA4b	1_	AcrIIA4b	2Dark	1972781	1.00656
AcrIIA4b	1_	AcrIIA4b	2Dark	2033240	1.03741
AcrIIA4b	1_	AcrIIA4b	2Dark	2018682	1.02998
AcrIIA4b	1_	AcrIIA4b	2Dark	2045730	1.04378
AcrIIA4b	1_	AcrIIA4b	2Dark	1912175	0.975638
AcrIIA4b	1_	AcrIIA4b	2Dark	1876111	0.957237
AcrIIA4b	1_	AcrIIA4b	2Dark	1880694	0.959576
AcrIIA4b	1_	AcrIIA4b	2Dark	2056964	1.04951
AcrIIA4b	1_	AcrIIA4b	2Dark	1978326	1.00939
AcrIIA4b	2_	AcrIIA4b	3Blue	1863079	0.950588
AcrIIA4b	2_	AcrIIA4b	3Blue	2002323	1.02163
AcrIIA4b	2_	AcrIIA4b	3Blue	1908294	0.973658
AcrIIA4b	2_	AcrIIA4b	3Blue	1989919	1.0153
AcrIIA4b	2_	AcrIIA4b	3Blue	2022714	1.03204
AcrIIA4b	2_	AcrIIA4b	3Blue	1881377	0.959924
AcrIIA4b	2_	AcrIIA4b	3Blue	1795473	0.916094
AcrIIA4b	2_	AcrIIA4b	3Blue	1721665	0.878435
AcrIIA4b	2_	AcrIIA4b	3Blue	1902246	0.970572
AcrIIA4b	2_	AcrIIA4b	3Blue	2037134	1.0394
A4b.LOV_25_	1_	AcrIIA4b	2Dark	326765	0.166723
A4b.LOV_25_	1_	AcrIIA4b	2Dark	663439	0.338503
A4b.LOV_25_	1_	AcrIIA4b	2Dark	648205	0.33073
A4b.LOV_25_	1_	AcrIIA4b	2Dark	540913	0.275987
A4b.LOV_25_	1_	AcrIIA4b	2Dark	434166	0.221522
A4b.LOV_25_	1_	AcrIIA4b	2Dark	571708	0.291699
A4b.LOV_25_	1_	AcrIIA4b	2Dark	556583	0.283982
A4b.LOV_25_	1_	AcrIIA4b	2Dark	373121	0.190375
A4b.LOV_25_	1_	AcrIIA4b	2Dark	587160	0.299583
A4b.LOV_25_	1_	AcrIIA4b	2Dark	448855	0.229017
A4b.LOV_25_	2_	AcrIIA4b	3Blue	414198	0.211334
A4b.LOV_25_	2_	AcrIIA4b	3Blue	568064	0.28984
A4b.LOV_25_	2_	AcrIIA4b	3Blue	521381	0.266021
A4b.LOV_25_	2_	AcrIIA4b	3Blue	644016	0.328593
A4b.LOV_25_	2_	AcrIIA4b	3Blue	582535	0.297223
A4b.LOV_25_	2_	AcrIIA4b	3Blue	630954	0.321928
A4b.LOV_25_	2_	AcrIIA4b	3Blue	322685	0.164642
A4b.LOV_25_	2_	AcrIIA4b	3Blue	398637	0.203394
A4b.LOV_25_	2_	AcrIIA4b	3Blue	506474	0.258415
A4b.LOV_25_	2_	AcrIIA4b	3Blue	506692	0.258527
A4b.LOV_47_	1_	AcrIIA4b	2Dark	602176	0.307245
A4b.LOV_47_	1_	AcrIIA4b	2Dark	572035	0.291866
A4b.LOV_47_	1_	AcrIIA4b	2Dark	265611	0.135521
A4b.LOV_47_	1_	AcrIIA4b	2Dark	572144	0.291922
A4b.LOV_47_	1_	AcrIIA4b	2Dark	525570	0.268159
A4b.LOV_47_	1_	AcrIIA4b	2Dark	510663	0.260553
A4b.LOV_47_	1_	AcrIIA4b	2Dark	510881	0.260664
A4b.LOV_47_	1_	AcrIIA4b	2Dark	540586	0.27582
A4b.LOV_47_	1_	AcrIIA4b	2Dark	495102	0.252613
A4b.LOV_47_	1_	AcrIIA4b	2Dark	678564	0.34622
A4b.LOV_47_	2_	AcrIIA4b	3Blue	552830	0.282067
A4b.LOV_47_	2_	AcrIIA4b	3Blue	307996	0.157147
A4b.LOV_47_	2_	AcrIIA4b	3Blue	445974	0.227547
A4b.LOV_47_	2_	AcrIIA4b	3Blue	276656	0.141157
A4b.LOV_47_	2_	AcrIIA4b	3Blue	536506	0.273738
A4b.LOV_47_	2_	AcrIIA4b	3Blue	338028	0.17247
A4b.LOV_47_	2_	AcrIIA4b	3Blue	474916	0.242314
A4b.LOV_47_	2_	AcrIIA4b	3Blue	291999	0.148985
A4b.LOV_47_	2_	AcrIIA4b	3Blue	583298	0.297613
A4b.LOV_47_	2_	AcrIIA4b	3Blue	490259	0.250142
A4b.LOV_62_	1_	AcrIIA4b	2Dark	1907451	0.973228
A4b.LOV_62_	1_	AcrIIA4b	2Dark	2097320	1.0701
A4b.LOV_62_	1_	AcrIIA4b	2Dark	2018682	1.02998
A4b.LOV_62_	1_	AcrIIA4b	2Dark	1990669	1.01569
A4b.LOV_62_	1_	AcrIIA4b	2Dark	1780694	0.908553
A4b.LOV_62_	1_	AcrIIA4b	2Dark	1870422	0.954335
A4b.LOV_62_	1_	AcrIIA4b	2Dark	2118679	1.081
A4b.LOV_62_	1_	AcrIIA4b	2Dark	1766133	0.901124
A4b.LOV_62_	1_	AcrIIA4b	2Dark	1941297	0.990497
A4b.LOV_62_	1_	AcrIIA4b	2Dark	1937970	0.988799
A4b.LOV_62_	2_	AcrIIA4b	3Blue	1485281	0.757826
A4b.LOV_62_	2_	AcrIIA4b	3Blue	1524012	0.777588
A4b.LOV_62_	2_	AcrIIA4b	3Blue	1593557	0.813071
A4b.LOV_62_	2_	AcrIIA4b	3Blue	1572060	0.802103
A4b.LOV_62_	2_	AcrIIA4b	3Blue	1688326	0.861425
A4b.LOV_62_	2_	AcrIIA4b	3Blue	1482845	0.756583
A4b.LOV_62_	2_	AcrIIA4b	3Blue	1379441	0.703824
A4b.LOV_62_	2_	AcrIIA4b	3Blue	1397284	0.712928
A4b.LOV_62_	2_	AcrIIA4b	3Blue	1468047	0.749033
A4b.LOV_62_	2_	AcrIIA4b	3Blue	1576932	0.804589
A4b.LOV_66_	1_	AcrIIA4b	2Dark	1914941	0.977049
A4b.LOV_66_	1_	AcrIIA4b	2Dark	1776345	0.906334
A4b.LOV_66_	1_	AcrIIA4b	2Dark	1815265	0.926192
A4b.LOV_66_	1_	AcrIIA4b	2Dark	1986733	1.01368
A4b.LOV_66_	1_	AcrIIA4b	2Dark	1912925	0.976021
A4b.LOV_66_	1_	AcrIIA4b	2Dark	1803416	0.920147
A4b.LOV_66_	1_	AcrIIA4b	2Dark	1931454	0.985475
A4b.LOV_66_	1_	AcrIIA4b	2Dark	1647855	0.840776
A4b.LOV_66_	1_	AcrIIA4b	2Dark	1880429	0.95944
A4b.LOV_66_	1_	AcrIIA4b	2Dark	1732313	0.883868
A4b.LOV_66_	2_	AcrIIA4b	3Blue	1604762	0.818788
A4b.LOV_66_	2_	AcrIIA4b	3Blue	1534172	0.782772
A4b.LOV_66_	2_	AcrIIA4b	3Blue	1691339	0.862962
A4b.LOV_66_	2_	AcrIIA4b	3Blue	1519489	0.77528
A4b.LOV_66_	2_	AcrIIA4b	3Blue	1649608	0.84167
A4b.LOV_66_	2_	AcrIIA4b	3Blue	1507124	0.768971
A4b.LOV_66_	2_	AcrIIA4b	3Blue	1380425	0.704326
A4b.LOV_66_	2_	AcrIIA4b	3Blue	1694006	0.864323
A4b.LOV_66_	2_	AcrIIA4b	3Blue	1731281	0.883342
A4b.LOV_66_	2_	AcrIIA4b	3Blue	1430086	0.729665

## Sheet: Fig 3H
position	Light	surface	relative_surface	av_surface	width	relative_width	av_width
0Control	0_	1996945	0.993367	2.01028e+06	505	0.983878	513.575
0Control	0_	2082621	1.03599		537	1.04578
0Control	0_	2068660	1.02904		558	1.08623
0Control	0_	2011708	1.00071		537	1.04504
0Control	0_	2097346	1.04331		540	1.0524
0Control	0_	2026051	1.00785		516	1.00476
0Control	0_	1788547	0.889701		437	0.8512
0Control	0_	1913416	0.951816		514	1.00083
0Control	0_	2130250	1.05968		508	0.989317
0Control	0_	1987240	0.98854		483	0.94057
0Control	1_	819240	0.407526		197	0.384062
0Control	1_	599009	0.297973		174	0.339524
0Control	1_	733730	0.364989		181	0.353389
0Control	1_	804323	0.400105		238	0.463027
0Control	1_	857890	0.426752		218	0.424812
0Control	1_	536038	0.266649		156	0.303412
0Control	1_	483102	0.240316		192	0.373065
0Control	1_	507788	0.252596		125	0.243974
0Control	1_	562506	0.279815		158	0.307529
0Control	1_	662506	0.329559		233	0.453759
2dCas9+Acr4b	2dark	2088948	1.03913		527	1.02526
2dCas9+Acr4b	2dark	2020144	1.00491		487	0.947581
2dCas9+Acr4b	2dark	1872496	0.931461		493	0.959056
2dCas9+Acr4b	2dark	2103692	1.04647		494	0.961794
2dCas9+Acr4b	2dark	2054317	1.02191		503	0.978529
2dCas9+Acr4b	2dark	2074987	1.03219		499	0.972249
2dCas9+Acr4b	2dark	1936195	0.963148		523	1.01886
2dCas9+Acr4b	2dark	1894605	0.942459		482	0.937846
2dCas9+Acr4b	2dark	2056846	1.02316		523	1.01861
2dCas9+Acr4b	2dark	1905400	0.947829		492	0.958279
2dCas9+Acr4b	3blue	1915105	0.952657		490	0.954855
2dCas9+Acr4b	3blue	2007891	0.998812		476	0.926493
2dCas9+Acr4b	3blue	1972897	0.981405		492	0.957484
2dCas9+Acr4b	3blue	1943404	0.966734		505	0.983161
2dCas9+Acr4b	3blue	1930250	0.96019		454	0.883782
2dCas9+Acr4b	3blue	1799455	0.895127		464	0.902837
2dCas9+Acr4b	3blue	2028160	1.0089		541	1.05244
2dCas9+Acr4b	3blue	1987240	0.98854		495	0.963935
2dCas9+Acr4b	3blue	2015506	1.0026		510	0.992226
2dCas9+Acr4b	3blue	1848410	0.91948		459	0.893703
3Acr4a_LOV_63_	2dark	1950118	0.970074		458	0.892719
3Acr4a_LOV_63_	2dark	1978804	0.984343		513	0.999084
3Acr4a_LOV_63_	2dark	2132359	1.06073		565	1.09931
3Acr4a_LOV_63_	2dark	1968679	0.979307		535	1.04126
3Acr4a_LOV_63_	2dark	2017615	1.00365		506	0.985386
3Acr4a_LOV_63_	2dark	1915525	0.952866		494	0.962833
3Acr4a_LOV_63_	2dark	1853935	0.922228		468	0.911765
3Acr4a_LOV_63_	2dark	2062753	1.0261		512	0.9979
3Acr4a_LOV_63_	2dark	2058955	1.02421		496	0.965038
3Acr4a_LOV_63_	2dark	2046721	1.01813		553	1.07636
3Acr4a_LOV_63_	3blue	1680663	0.836035		440	0.857195
3Acr4a_LOV_63_	3blue	1726721	0.858946		427	0.83118
3Acr4a_LOV_63_	3blue	1636025	0.81383		414	0.805963
3Acr4a_LOV_63_	3blue	1521701	0.75696		372	0.723387
3Acr4a_LOV_63_	3blue	1520375	0.756301		355	0.691636
3Acr4a_LOV_63_	3blue	1656294	0.823913		451	0.877388
3Acr4a_LOV_63_	3blue	1607339	0.79956		387	0.754117
3Acr4a_LOV_63_	3blue	1759599	0.875301		486	0.947219
3Acr4a_LOV_63_	3blue	1642772	0.817186		391	0.762266
3Acr4a_LOV_63_	3blue	1570637	0.781303		439	0.854437
4Acr4a_LOV_66_	2dark	1905650	0.947953		444	0.864929
4Acr4a_LOV_66_	2dark	1895525	0.942917		474	0.922683
4Acr4a_LOV_66_	2dark	1866839	0.928647		447	0.870838
4Acr4a_LOV_66_	2dark	1962602	0.976284		521	1.01516
4Acr4a_LOV_66_	2dark	1797233	0.894022		431	0.83953
4Acr4a_LOV_66_	2dark	1901432	0.945855		479	0.933128
4Acr4a_LOV_66_	2dark	1913666	0.951941		490	0.954208
4Acr4a_LOV_66_	2dark	1656695	0.824112		387	0.752952
4Acr4a_LOV_66_	2dark	2052878	1.02119		498	0.970093
4Acr4a_LOV_66_	2dark	1544862	0.768482		365	0.710439
4Acr4a_LOV_66_	3blue	1744461	0.867771		479	0.932622
4Acr4a_LOV_66_	3blue	1705230	0.848256		398	0.774782
4Acr4a_LOV_66_	3blue	1809849	0.900298		498	0.969821
4Acr4a_LOV_66_	3blue	1789599	0.890224		417	0.81273
4Acr4a_LOV_66_	3blue	1641951	0.816778		395	0.769686
4Acr4a_LOV_66_	3blue	1580781	0.786349		433	0.843423
4Acr4a_LOV_66_	3blue	1661314	0.82641		440	0.85628
4Acr4a_LOV_66_	3blue	1479073	0.735755		398	0.77431
4Acr4a_LOV_66_	3blue	1775256	0.88309		454	0.884164
4Acr4a_LOV_66_	3blue	1427891	0.710295		374	0.727924
5Acr4b_LOV_63_	2dark	2022253	1.00596		507	0.987472
5Acr4b_LOV_63_	2dark	2083404	1.03638		489	0.952669
5Acr4b_LOV_63_	2dark	1919323	0.954755		479	0.933387
5Acr4b_LOV_63_	2dark	2134468	1.06178		497	0.967849
5Acr4b_LOV_63_	2dark	1931557	0.960841		454	0.88437
5Acr4b_LOV_63_	2dark	1848028	0.91929		439	0.854588
5Acr4b_LOV_63_	2dark	2052628	1.02107		550	1.07123
5Acr4b_LOV_63_	2dark	2003272	0.996515		475	0.924415
5Acr4b_LOV_63_	2dark	1954336	0.972172		511	0.995867
5Acr4b_LOV_63_	2dark	2048830	1.01918		545	1.06173
5Acr4b_LOV_63_	3blue	1581564	0.786739		377	0.734736
5Acr4b_LOV_63_	3blue	1446570	0.719587		378	0.736325
5Acr4b_LOV_63_	3blue	1276964	0.635217		375	0.730135
5Acr4b_LOV_63_	3blue	1391307	0.692097		389	0.7582
5Acr4b_LOV_63_	3blue	1552878	0.772469		379	0.73741
5Acr4b_LOV_63_	3blue	1481583	0.737004		418	0.814382
5Acr4b_LOV_63_	3blue	1301451	0.647398		341	0.663264
5Acr4b_LOV_63_	3blue	1297233	0.6453		344	0.669155
5Acr4b_LOV_63_	3blue	1252878	0.623236		333	0.649205
5Acr4b_LOV_63_	3blue	1491708	0.742041		401	0.779993
6Acr4b_LOV_66_	2dark	1981163	0.985517		530	1.0313
6Acr4b_LOV_66_	2dark	1897634	0.943966		462	0.900266
6Acr4b_LOV_66_	2dark	1600125	0.795972		402	0.782027
6Acr4b_LOV_66_	2dark	1887089	0.93872		484	0.942254
6Acr4b_LOV_66_	2dark	1578653	0.785291		413	0.803523
6Acr4b_LOV_66_	2dark	1959224	0.974603		469	0.912391
6Acr4b_LOV_66_	2dark	1895105	0.942708		470	0.914706
6Acr4b_LOV_66_	2dark	1661951	0.826727		392	0.763104
6Acr4b_LOV_66_	2dark	2006051	0.997897		495	0.964608
6Acr4b_LOV_66_	2dark	2057096	1.02329		547	1.06545
6Acr4b_LOV_66_	3blue	1806032	0.898399		421	0.820122
6Acr4b_LOV_66_	3blue	1579868	0.785895		441	0.858589
6Acr4b_LOV_66_	3blue	1618352	0.805039		410	0.798014
6Acr4b_LOV_66_	3blue	1569323	0.78065		431	0.838269
6Acr4b_LOV_66_	3blue	1475483	0.733969		389	0.757118
6Acr4b_LOV_66_	3blue	1369323	0.681161		348	0.678215
6Acr4b_LOV_66_	3blue	1728535	0.859849		463	0.902093
6Acr4b_LOV_66_	3blue	1682144	0.836772		453	0.881226
6Acr4b_LOV_66_	3blue	1471404	0.73194		348	0.677398
6Acr4b_LOV_66_	3blue	1292586	0.642989		367	0.713796

## Sheet: Fig 3J
Treatment	shapee	Light	surface	relative_surface	av_surface	width	relative_width	av_width
0Control	b	_1_	1925230	0.97488	1.97484e+06	477	0.950817	501.388
0Control	b	_1_	1927339	0.975947		489	0.975722
0Control	b	_1_	1880512	0.952236		454	0.906281
0Control	b	_1_	2089330	1.05797		511	1.01844
0Control	b	_1_	1946320	0.985559		522	1.04031
0Control	b	_1_	1853935	0.938778		472	0.941904
0Control	b	_1_	2111689	1.0693		544	1.08459
0Control	b	_1_	1999054	1.01226		490	0.976852
0Control	b	_1_	1948009	0.986414		518	1.03311
0Control	b	_1_	2066971	1.04665		537	1.07197
1dCas9	b	_2_	819240	0.414839		201	0.401375
1dCas9	b	_2_	599009	0.30332		146	0.291932
1dCas9	b	_2_	733730	0.371539		189	0.377934
1dCas9	b	_2_	804323	0.407285		234	0.466303
1dCas9	b	_2_	857890	0.43441		222	0.443115
1dCas9	b	_2_	536038	0.271434		192	0.382588
1dCas9	b	_2_	683102	0.345903		174	0.346631
1dCas9	b	_2_	907788	0.459677		262	0.521949
1dCas9	b	_2_	592106	0.299825		145	0.288752
1dCas9	b	_2_	662506	0.335473		221	0.440854
2dCas9+Acr4b	b	1dark	2054317	1.04025		527	1.05018
2dCas9+Acr4b	b	1dark	1849717	0.936642		455	0.908049
2dCas9+Acr4b	b	1dark	1925230	0.97488		501	0.998684
2dCas9+Acr4b	b	1dark	1939993	0.982355		488	0.973575
2dCas9+Acr4b	b	1dark	2015506	1.02059		506	1.00836
2dCas9+Acr4b	b	1dark	2095657	1.06118		512	1.02136
2dCas9+Acr4b	b	1dark	1917634	0.971033		463	0.923384
2dCas9+Acr4b	b	1dark	1909198	0.966761		501	0.999276
2dCas9+Acr4b	b	1dark	2011708	1.01867		525	1.0465
2dCas9+Acr4b	b	1dark	2083423	1.05498		525	1.04763
2dCas9+Acr4b	b	1dark	1850387	0.936981		479	0.956225
3dCas9+A2.LOV_	a2_	1dark	1846169	0.934845		506	1.01013
3dCas9+A2.LOV_	a2_	1dark	1995926	1.01068		513	1.02328
3dCas9+A2.LOV_	a2_	1dark	2077766	1.05212		536	1.06896
3dCas9+A2.LOV_	a2_	1dark	1955006	0.989957		500	0.996447
3dCas9+A2.LOV_	a2_	1dark	1874855	0.949371		473	0.943564
3dCas9+A2.LOV_	a2_	1dark	2053298	1.03973		554	1.10556
3dCas9+A2.LOV_	a2_	1dark	1860512	0.942108		474	0.944934
3dCas9+A2.LOV_	a2_	1dark	2163404	1.09548		532	1.06055
3dCas9+A2.LOV_	a2_	1dark	1864730	0.944244		443	0.883054
4dCas9+A4a.LOV_63_	a	1dark	1804999	0.913998		425	0.847557
4dCas9+A4a.LOV_63_	a	1dark	2011708	1.01867		533	1.06246
4dCas9+A4a.LOV_63_	a	1dark	1913416	0.968897		474	0.945374
4dCas9+A4a.LOV_63_	a	1dark	1776313	0.899472		466	0.930075
4dCas9+A4a.LOV_63_	a	1dark	1907509	0.965906		469	0.934675
4dCas9+A4a.LOV_63_	a	1dark	1937884	0.981287		476	0.948669
4dCas9+A4a.LOV_63_	a	1dark	1972897	0.999017		528	1.05256
4dCas9+A4a.LOV_63_	a	1dark	2093548	1.06011		504	1.00443
4dCas9+A4a.LOV_63_	a	1dark	2142484	1.08489		523	1.04293
4dCas9+A4a.LOV_63_	a	1dark	1975006	1.00008		504	1.00566
5dCas9+A4b.LOV_63_	b	1dark	2149061	1.08822		564	1.12574
5dCas9+A4b.LOV_63_	b	1dark	1964711	0.994872		506	1.0089
5dCas9+A4b.LOV_63_	b	1dark	2019974	1.02286		535	1.06627
5dCas9+A4b.LOV_63_	b	1dark	1887509	0.955779		496	0.989283
5dCas9+A4b.LOV_63_	b	1dark	2018285	1.022		486	0.969756
5dCas9+A4b.LOV_63_	b	1dark	2106032	1.06643		494	0.986249
5dCas9+A4b.LOV_63_	b	1dark	1866839	0.945312		491	0.97976
5dCas9+A4b.LOV_63_	b	1dark	1922102	0.973296		492	0.981287
5dCas9+A4b.LOV_63_	b	1dark	2008160	1.01687		468	0.93318
5dCas9+A4b.LOV_63_	b	1dark	1936445	0.980558		495	0.987896
6dCas9+Acr4b	b	2blue	1927759	0.97616		521	1.03974
6dCas9+Acr4b	b	2blue	1894855	0.959499		442	0.880978
6dCas9+Acr4b	b	2blue	1812496	0.917794		447	0.8909
6dCas9+Acr4b	b	2blue	2083404	1.05497		561	1.11943
6dCas9+Acr4b	b	2blue	1874185	0.949032		449	0.895388
6dCas9+Acr4b	b	2blue	1934718	0.979684		471	0.939233
6dCas9+Acr4b	b	2blue	1999474	1.01247		518	1.03289
6dCas9+Acr4b	b	2blue	1976695	1.00094		497	0.990484
6dCas9+Acr4b	b	2blue	1845919	0.934719		470	0.938211
6dCas9+Acr4b	b	2blue	2058955	1.04259		512	1.02041
7dCas9+A2.LOV_	a2_	2blue	1916195	0.970304		487	0.970588
7dCas9+A2.LOV_	a2_	2blue	1708141	0.864952		399	0.794955
7dCas9+A2.LOV_	a2_	2blue	1656695	0.838901		435	0.866987
7dCas9+A2.LOV_	a2_	2blue	1448278	0.733365		359	0.71512
7dCas9+A2.LOV_	a2_	2blue	1585801	0.803003		446	0.890169
7dCas9+A2.LOV_	a2_	2blue	1638153	0.829512		422	0.842488
7dCas9+A2.LOV_	a2_	2blue	1599724	0.810053		386	0.768938
7dCas9+A2.LOV_	a2_	2blue	1748278	0.885276		472	0.941092
7dCas9+A2.LOV_	a2_	2blue	1456294	0.737424		388	0.774658
7dCas9+A2.LOV_	a2_	2blue	1581163	0.800654		429	0.856121
8dCas9+A4a.LOV_63_	a	2blue	1606032	0.813247		447	0.891512
8dCas9+A4a.LOV_63_	a	2blue	1514301	0.766797		398	0.793405
8dCas9+A4a.LOV_63_	a	2blue	1614468	0.817519		433	0.863488
8dCas9+A4a.LOV_63_	a	2blue	1436804	0.727555		348	0.693878
8dCas9+A4a.LOV_63_	a	2blue	1412554	0.715276		378	0.754506
8dCas9+A4a.LOV_63_	a	2blue	1671404	0.84635		466	0.929608
8dCas9+A4a.LOV_63_	a	2blue	1502176	0.760657		367	0.731974
8dCas9+A4a.LOV_63_	a	2blue	1569657	0.794828		375	0.747108
8dCas9+A4a.LOV_63_	a	2blue	1361416	0.689381		362	0.722968
8dCas9+A4a.LOV_63_	a	2blue	1381977	0.699792		347	0.692551
9dCas9+A4b.LOV_63_	b	2blue	990079	0.501347		297	0.591774
9dCas9+A4b.LOV_63_	b	2blue	1132781	0.573607		326	0.649542
9dCas9+A4b.LOV_63_	b	2blue	1134528	0.574491		314	0.626413
9dCas9+A4b.LOV_63_	b	2blue	1412359	0.715177		370	0.73846
9dCas9+A4b.LOV_63_	b	2blue	1271599	0.6439		354	0.70552
9dCas9+A4b.LOV_63_	b	2blue	1191993	0.60359		343	0.6848
9dCas9+A4b.LOV_63_	b	2blue	1257365	0.636692		370	0.738852
9dCas9+A4b.LOV_63_	b	2blue	1308503	0.662587		342	0.682634
9dCas9+A4b.LOV_63_	b	2blue	1228897	0.622277		352	0.701802
9dCas9+A4b.LOV_63_	b	2blue	1467214	0.742954		411	0.819578

## Sheet: Fig S5
treatment	Acr	Light	shapee	surface	relative_surface	av_surface
0Control	b	_ctrl	_a	2085532	1.0339	2.01715e+06
0Control	b	_ctrl	_a	2083423	1.03285
0Control	b	_ctrl	_a	1956445	0.969905
0Control	b	_ctrl	_a	2062753	1.02261
0Control	b	_ctrl	_a	2031958	1.00734
0Control	b	_ctrl	_a	1929868	0.95673
0Control	b	_ctrl	_a	2132359	1.05711
0Control	b	_ctrl	_a	1941682	0.962587
0Control	b	_ctrl	_a	1915105	0.949411
0Control	b	_ctrl	_a	2032378	1.00755
1dCas9	b	0ctrl	_a	819240	0.406137
1dCas9	b	0ctrl	_a	599009	0.296958
1dCas9	b	0ctrl	_a	733730	0.363746
1dCas9	b	0ctrl	_a	804323	0.398742
1dCas9	b	0ctrl	_a	857890	0.425298
1dCas9	b	0ctrl	_a	536038	0.26574
1dCas9	b	0ctrl	_a	483102	0.239497
1dCas9	b	0ctrl	_a	507788	0.251735
1dCas9	b	0ctrl	_a	562506	0.278862
1dCas9	b	0ctrl	_a	662506	0.328437
3dCas9+Acr4b	b	1dark	_a	1866169	0.925151
3dCas9+Acr4b	b	1dark	_a	1876294	0.930171
3dCas9+Acr4b	b	1dark	_a	2140375	1.06109
3dCas9+Acr4b	b	1dark	_a	1898653	0.941255
3dCas9+Acr4b	b	1dark	_a	1905400	0.9446
3dCas9+Acr4b	b	1dark	_a	2158936	1.07029
3dCas9+Acr4b	b	1dark	_a	1903291	0.943554
3dCas9+Acr4b	b	1dark	_a	2058955	1.02072
3dCas9+Acr4b	b	1dark	_a	1819342	0.901937
5dCas9+Acr4b_LOV_62	b	1dark	_b	1964461	0.973879
5dCas9+Acr4b_LOV_62	b	1dark	_b	2064461	1.02345
5dCas9+Acr4b_LOV_62	b	1dark	_b	1996945	0.989983
5dCas9+Acr4b_LOV_62	b	1dark	_b	2091038	1.03663
5dCas9+Acr4b_LOV_62	b	1dark	_b	1801951	0.893315
5dCas9+Acr4b_LOV_62	b	1dark	_b	1915105	0.949411
5dCas9+Acr4b_LOV_62	b	1dark	_b	1872496	0.928288
5dCas9+Acr4b_LOV_62	b	1dark	_b	1913416	0.948574
5dCas9+Acr4b_LOV_62	b	1dark	_b	1991458	0.987263
5dCas9+Acr4b_LOV_62	b	1dark	_b	1843147	0.913738
6dCas9+Acr4b_LOV_63_	b	1dark	c	1971038	0.97714
6dCas9+Acr4b_LOV_63_	b	1dark	c	2044461	1.01354
6dCas9+Acr4b_LOV_63_	b	1dark	c	1797233	0.890976
6dCas9+Acr4b_LOV_63_	b	1dark	c	1903541	0.943678
6dCas9+Acr4b_LOV_63_	b	1dark	c	1880762	0.932386
6dCas9+Acr4b_LOV_63_	b	1dark	c	2019974	1.0014
6dCas9+Acr4b_LOV_63_	b	1dark	c	1891307	0.937613
6dCas9+Acr4b_LOV_63_	b	1dark	c	1820762	0.902641
6dCas9+Acr4b_LOV_63_	b	1dark	c	1911557	0.947652
7dCas9+Acr4b	b	2blue	_a	1983692	0.983413
7dCas9+Acr4b	b	2blue	_a	1922102	0.95288
7dCas9+Acr4b	b	2blue	_a	1844060	0.914191
7dCas9+Acr4b	b	2blue	_a	1742996	0.864088
7dCas9+Acr4b	b	2blue	_a	1890887	0.937405
7dCas9+Acr4b	b	2blue	_a	1821701	0.903106
7dCas9+Acr4b	b	2blue	_a	1797233	0.890976
7dCas9+Acr4b	b	2blue	_a	1933916	0.958737
7dCas9+Acr4b	b	2blue	_a	1864730	0.924438
7dCas9+Acr4b	b	2blue	_a	1766294	0.875638
8dCas9+Acr4b_LOV_62_	b	2blue	_b	1324846	0.656791
8dCas9+Acr4b_LOV_62_	b	2blue	_b	1441993	0.714866
8dCas9+Acr4b_LOV_62_	b	2blue	_b	1218881	0.604259
8dCas9+Acr4b_LOV_62_	b	2blue	_b	1385666	0.686942
8dCas9+Acr4b_LOV_62_	b	2blue	_b	1292160	0.640587
8dCas9+Acr4b_LOV_62_	b	2blue	_b	1398125	0.693119
8dCas9+Acr4b_LOV_62_	b	2blue	_b	1419717	0.703823
8dCas9+Acr4b_LOV_62_	b	2blue	_b	1481977	0.734688
8dCas9+Acr4b_LOV_62_	b	2blue	_b	1318519	0.653654
8dCas9+Acr4b_LOV_62_	b	2blue	_b	1232387	0.610954
9dCas9+Acr4b_LOV_63_	b	2blue	c	1053342	0.522193
9dCas9+Acr4b_LOV_63_	b	2blue	c	1124512	0.557476
9dCas9+Acr4b_LOV_63_	b	2blue	c	1208336	0.599031
9dCas9+Acr4b_LOV_63_	b	2blue	c	1228897	0.609224
9dCas9+Acr4b_LOV_63_	b	2blue	c	1247349	0.618372
9dCas9+Acr4b_LOV_63_	b	2blue	c	1218352	0.603997
9dCas9+Acr4b_LOV_63_	b	2blue	c	1393907	0.691028
9dCas9+Acr4b_LOV_63_	b	2blue	c	1175650	0.582827
9dCas9+Acr4b_LOV_63_	b	2blue	c	1359112	0.673778
9dCas9+Acr4b_LOV_63_	b	2blue	c	1329064	0.658882

## Sheet: Fig S6
treatment	shapee	Light	surface	relative_surface	av_surface
0Control	0Control	0Normal	1806912	0.92193	1.95992e+06
0Control	0Control	0Normal	2094086	1.06845
0Control	0Control	0Normal	2071198	1.05678
0Control	0Control	0Normal	2108227	1.07567
0Control	0Control	0Normal	1917066	0.978134
0Control	0Control	0Normal	1888473	0.963545
0Control	0Control	0Normal	1940043	0.989857
0Control	0Control	0Normal	1890893	0.964779
0Control	0Control	0Normal	1899018	0.968925
0Control	0Control	0Normal	1983310	1.01193
0Control	0Control	1dCas9	819240	0.417996
0Control	0Control	1dCas9	599009	0.305629
0Control	0Control	1dCas9	733730	0.374367
0Control	0Control	1dCas9	804323	0.410385
0Control	0Control	1dCas9	857890	0.437716
0Control	0Control	1dCas9	536038	0.2735
0Control	0Control	1dCas9	483102	0.24649
0Control	0Control	1dCas9	507788	0.259086
0Control	0Control	1dCas9	562506	0.287004
0Control	0Control	1dCas9	662506	0.338027
1xdCas9+2xAcrIIA2_	1_	2Dark	1918532	0.978882
1xdCas9+2xAcrIIA2_	1_	2Dark	1816583	0.926865
1xdCas9+2xAcrIIA2_	1_	2Dark	1697291	0.865999
1xdCas9+2xAcrIIA2_	1_	2Dark	1665185	0.849618
1xdCas9+2xAcrIIA2_	1_	2Dark	1754009	0.894938
1xdCas9+2xAcrIIA2_	1_	2Dark	1949000	0.994427
1xdCas9+2xAcrIIA2_	1_	2Dark	1545422	0.788512
1xdCas9+2xAcrIIA2_	1_	2Dark	1946891	0.993351
1xdCas9+2xAcrIIA2_	1_	2Dark	1805567	0.921244
1xdCas9+2xAcrIIA2_	1_	2Dark	1745573	0.890634
1xdCas9+2xAcrIIA2_	2_	3Blue	1831817	0.934637
1xdCas9+2xAcrIIA2_	2_	3Blue	1762445	0.899242
1xdCas9+2xAcrIIA2_	2_	3Blue	1821272	0.929257
1xdCas9+2xAcrIIA2_	2_	3Blue	1927439	0.983426
1xdCas9+2xAcrIIA2_	2_	3Blue	1560016	0.795958
1xdCas9+2xAcrIIA2_	2_	3Blue	1580108	0.806209
1xdCas9+2xAcrIIA2_	2_	3Blue	1516423	0.773716
1xdCas9+2xAcrIIA2_	2_	3Blue	1847051	0.94241
1xdCas9+2xAcrIIA2_	2_	3Blue	1756118	0.896014
1xdCas9+2xAcrIIA2_	2_	3Blue	1710887	0.872936
1xdCas9+2xA2.LOV_45_	1_	2Dark	662772	0.338162
1xdCas9+2xA2.LOV_45_	1_	2Dark	629448	0.32116
1xdCas9+2xA2.LOV_45_	1_	2Dark	693147	0.35366
1xdCas9+2xA2.LOV_45_	1_	2Dark	660663	0.337086
1xdCas9+2xA2.LOV_45_	1_	2Dark	815907	0.416296
1xdCas9+2xA2.LOV_45_	1_	2Dark	621432	0.31707
1xdCas9+2xA2.LOV_45_	1_	2Dark	602871	0.307599
1xdCas9+2xA2.LOV_45_	1_	2Dark	715926	0.365283
1xdCas9+2xA2.LOV_45_	1_	2Dark	576714	0.294253
1xdCas9+2xA2.LOV_45_	1_	2Dark	670368	0.342038
1xdCas9+2xA2.LOV_45_	2_	3Blue	603291	0.307814
1xdCas9+2xA2.LOV_45_	2_	3Blue	529467	0.270147
1xdCas9+2xA2.LOV_45_	2_	3Blue	466971	0.23826
1xdCas9+2xA2.LOV_45_	2_	3Blue	558153	0.284783
1xdCas9+2xA2.LOV_45_	2_	3Blue	446301	0.227714
1xdCas9+2xA2.LOV_45_	2_	3Blue	564480	0.288011
1xdCas9+2xA2.LOV_45_	2_	3Blue	772878	0.394341
1xdCas9+2xA2.LOV_45_	2_	3Blue	629448	0.32116
1xdCas9+2xA2.LOV_45_	2_	3Blue	642102	0.327616
1xdCas9+2xA2.LOV_45_	2_	3Blue	699474	0.356889
1xdCas9+2xIA2.LOV_100_	1_	2Dark	1621592	0.827376
1xdCas9+2xIA2.LOV_100_	1_	2Dark	1543313	0.787436
1xdCas9+2xIA2.LOV_100_	1_	2Dark	1779788	0.908091
1xdCas9+2xIA2.LOV_100_	1_	2Dark	1740884	0.888241
1xdCas9+2xIA2.LOV_100_	1_	2Dark	1820801	0.929017
1xdCas9+2xIA2.LOV_100_	1_	2Dark	1719323	0.87724
1xdCas9+2xIA2.LOV_100_	1_	2Dark	1777679	0.907015
1xdCas9+2xIA2.LOV_100_	1_	2Dark	1808147	0.92256
1xdCas9+2xIA2.LOV_100_	1_	2Dark	1575890	0.804057
1xdCas9+2xIA2.LOV_100_	1_	2Dark	1892753	0.965728
1xdCas9+2xIA2.LOV_100_	2_	3Blue	1583846	0.808117
1xdCas9+2xIA2.LOV_100_	2_	3Blue	1469243	0.749643
1xdCas9+2xIA2.LOV_100_	2_	3Blue	1429868	0.729553
1xdCas9+2xIA2.LOV_100_	2_	3Blue	1482368	0.75634
1xdCas9+2xIA2.LOV_100_	2_	3Blue	1330028	0.678613
1xdCas9+2xIA2.LOV_100_	2_	3Blue	1397762	0.713172
1xdCas9+2xIA2.LOV_100_	2_	3Blue	1379948	0.704083
1xdCas9+2xIA2.LOV_100_	2_	3Blue	1671032	0.852601
1xdCas9+2xIA2.LOV_100_	2_	3Blue	1553849	0.792811
1xdCas9+2xIA2.LOV_100_	2_	3Blue	1260656	0.643217
1xdCas9+1xA4b.LOV_63_	1_	2Dark	1804999	0.920954
1xdCas9+1xA4b.LOV_63_	1_	2Dark	2011708	1.02642
1xdCas9+1xA4b.LOV_63_	1_	2Dark	1913416	0.976271
1xdCas9+1xA4b.LOV_63_	1_	2Dark	1776313	0.906318
1xdCas9+1xA4b.LOV_63_	1_	2Dark	1907509	0.973257
1xdCas9+1xA4b.LOV_63_	1_	2Dark	1937884	0.988755
1xdCas9+1xA4b.LOV_63_	1_	2Dark	1972897	1.00662
1xdCas9+1xA4b.LOV_63_	1_	2Dark	2093548	1.06818
1xdCas9+1xA4b.LOV_63_	1_	2Dark	2042484	1.04212
1xdCas9+1xA4b.LOV_63_	1_	2Dark	1975006	1.0077
1xdCas9+1xA4b.LOV_63_	2_	3Blue	990079	0.505162
1xdCas9+1xA4b.LOV_63_	2_	3Blue	1032781	0.52695
1xdCas9+1xA4b.LOV_63_	2_	3Blue	1134528	0.578864
1xdCas9+1xA4b.LOV_63_	2_	3Blue	1412359	0.72062
1xdCas9+1xA4b.LOV_63_	2_	3Blue	1271599	0.648801
1xdCas9+1xA4b.LOV_63_	2_	3Blue	1191993	0.608184
1xdCas9+1xA4b.LOV_63_	2_	3Blue	1257365	0.641538
1xdCas9+1xA4b.LOV_63_	2_	3Blue	1308503	0.66763
1xdCas9+1xA4b.LOV_63_	2_	3Blue	1228897	0.627013
1xdCas9+1xA4b.LOV_63_	2_	3Blue	1167214	0.595541

## Sheet: Fig 4D
type	acr	shapee	Fluc_activity	average	standardized
1_Fluc	_None	b	16577500	13753567	146.833
1_Fluc	_None	b	11279700		99.9088
1_Fluc	_None	b	13403500		118.72
2_scr	A2	b	4077300	4558367	36.1143
2_scr	A2	b	5088800		45.0735
2_scr	A2	b	4509000		39.938
3_sg	A2	b	111500	112900	0.9876
3_sg	A2	b	90500		0.801594
3_sg	A2	b	136700		1.21081
4_FL	A2	c	1946094	2042160	17.2373
4_FL	A2	c	2327926		20.6194
4_FL	A2	c	1852460		16.408
5_∆0	A2	c	1646094	1408827	14.5801
5_∆0	A2	c	1227926		10.8762
5_∆0	A2	c	1352460		11.9793
5_∆1	A2	d	1391450	1075939	12.3246
5_∆1	A2	d	1032438		9.14471
5_∆1	A2	d	803930		7.12073
5_∆3	A2	d	1120120	1257824	9.92135
5_∆3	A2	d	1635012		14.4819
5_∆3	A2	d	1018340		9.01984
5_∆5	A2	d	1827970	1939423	16.1911
5_∆5	A2	d	2240350		19.8437
5_∆5	A2	d	1749950		15.5
1_Fluc	_None	b	16577500	13753567	113.591
1_Fluc	_None	b	11279700		77.29
1_Fluc	_None	b	13403500		91.8425
1_Fluc	_None	b	16579480		113.605
1_Fluc	_None	b	11281350		77.3013
1_Fluc	_None	b	13405040		91.8531
1_Fluc	_None	b	16578490		113.598
1_Fluc	_None	b	11281130		77.2998
1_Fluc	_None	b	13406800		91.8652
2_Fluc+cas9+scr	A4	b	6477300	5802334	44.3833
2_Fluc+cas9+scr	A4	b	5088800		34.8691
2_Fluc+cas9+scr	A4	b	3509000		24.0441
2_Fluc+cas9+scr	A4	b	6075540		41.6304
2_Fluc+cas9+scr	A4	b	6789020		46.5193
2_Fluc+cas9+scr	A4	b	7507680		51.4436
2_Fluc+cas9+scr	A4	b	7175210		49.1655
2_Fluc+cas9+scr	A4	b	5088580		34.8676
2_Fluc+cas9+scr	A4	b	4509880		30.9023
3_Fluc+cas9+sg	A4	b	111500	145940	0.764013
3_Fluc+cas9+sg	A4	b	90500		0.620118
3_Fluc+cas9+sg	A4	b	136700		0.936686
3_Fluc+cas9+sg	A4	b	312160		2.13896
3_Fluc+cas9+sg	A4	b	89290		0.611827
3_Fluc+cas9+sg	A4	b	135600		0.929149
3_Fluc+cas9+sg	A4	b	112160		0.768535
3_Fluc+cas9+sg	A4	b	90170		0.617857
3_Fluc+cas9+sg	A4	b	235380		1.61285
4_Fluc+cas9+FL.A4a	A4	d	3449460	5323249	23.6362
4_Fluc+cas9+FL.A4a	A4	d	4939360		33.8451
4_Fluc+cas9+FL.A4a	A4	d	6445210		44.1634
4_Fluc+cas9+FL.A4a	A4	d	5851550		40.0956
4_Fluc+cas9+FL.A4a	A4	d	5441450		37.2855
4_Fluc+cas9+FL.A4a	A4	d	6143340		42.095
4_Fluc+cas9+FL.A4a	A4	d	6852430		46.9537
4_Fluc+cas9+FL.A4a	A4	d	4941120		33.8572
4_Fluc+cas9+FL.A4a	A4	d	3845320		26.3486
5_Fluc+cas9+∆3.A4a	A4	c	2281900	2898118	15.6359
5_Fluc+cas9+∆3.A4a	A4	c	3570430		24.4651
5_Fluc+cas9+∆3.A4a	A4	c	2508910		17.1914
5_Fluc+cas9+∆3.A4a	A4	c	3979920		27.2709
5_Fluc+cas9+∆3.A4a	A4	c	2069220		14.1786
5_Fluc+cas9+∆3.A4a	A4	c	1510120		10.3475
5_Fluc+cas9+∆3.A4a	A4	c	3782010		25.9148
5_Fluc+cas9+∆3.A4a	A4	c	2369990		16.2395
5_Fluc+cas9+∆3.A4a	A4	c	4010560		27.4809
5_Fluc+cas9+∆4.A4a	A4	c	971830	694814	6.65911
5_Fluc+cas9+∆4.A4a	A4	c	481630		3.30019
5_Fluc+cas9+∆4.A4a	A4	c	632890		4.33665
5_Fluc+cas9+∆4.A4a	A4	c	969850		6.64554
5_Fluc+cas9+∆4.A4a	A4	c	480640		3.29341
5_Fluc+cas9+∆4.A4a	A4	c	632450		4.33363
5_Fluc+cas9+∆4.A4a	A4	c	968530		6.63649
5_Fluc+cas9+∆4.A4a	A4	c	481300		3.29793
5_Fluc+cas9+∆4.A4a	A4	c	634210		4.34569
5_Fluc+cas9+∆5.A4a	A4	c	3766730	4308120	25.8101
5_Fluc+cas9+∆5.A4a	A4	c	4633570		31.7498
5_Fluc+cas9+∆5.A4a	A4	c	2856220		19.5712
5_Fluc+cas9+∆5.A4a	A4	c	5367390		36.7781
5_Fluc+cas9+∆5.A4a	A4	c	5034560		34.4975
5_Fluc+cas9+∆5.A4a	A4	c	3357100		23.0033
5_Fluc+cas9+∆5.A4a	A4	c	3766950		25.8116
5_Fluc+cas9+∆5.A4a	A4	c	5635440		38.6148
5_Fluc+cas9+∆5.A4a	A4	c	4355120		29.8419
5_Fluc+cas9+∆6.A4a	A4	c	3749530	3181232	25.6923
5_Fluc+cas9+∆6.A4a	A4	c	4010320		27.4792
5_Fluc+cas9+∆6.A4a	A4	c	4582930		31.4028
5_Fluc+cas9+∆6.A4a	A4	c	2849530		19.5254
5_Fluc+cas9+∆6.A4a	A4	c	2008890		13.7652
5_Fluc+cas9+∆6.A4a	A4	c	3583920		24.5575
5_Fluc+cas9+∆6.A4a	A4	c	1550300		10.6229
5_Fluc+cas9+∆6.A4a	A4	c	3909660		26.7895
5_Fluc+cas9+∆6.A4a	A4	c	2386010		16.3493
6_Fluc+cas9+∆5∆7A4a	A4	c	4470920	3158772	30.6353
6_Fluc+cas9+∆5∆7A4a	A4	c	3696960		25.3321
6_Fluc+cas9+∆5∆7A4a	A4	c	2507520		17.1819
6_Fluc+cas9+∆5∆7A4a	A4	c	2069930		14.1834
6_Fluc+cas9+∆5∆7A4a	A4	c	3698170		25.3403
6_Fluc+cas9+∆5∆7A4a	A4	c	3207740		21.9799
6_Fluc+cas9+∆5∆7A4a	A4	c	3071140		21.0439
6_Fluc+cas9+∆5∆7A4a	A4	c	3896740		26.701
6_Fluc+cas9+∆5∆7A4a	A4	c	1809830		12.4012
7_Fluc+cas9+∆5,7A4a	A4	c	4070920	4792106	27.8945
7_Fluc+cas9+∆5,7A4a	A4	c	6696960		45.8884
7_Fluc+cas9+∆5,7A4a	A4	c	3207520		21.9783
7_Fluc+cas9+∆5,7A4a	A4	c	5069930		34.7398
7_Fluc+cas9+∆5,7A4a	A4	c	3698170		25.3403
7_Fluc+cas9+∆5,7A4a	A4	c	5207740		35.6841
7_Fluc+cas9+∆5,7A4a	A4	c	4671140		32.0073
7_Fluc+cas9+∆5,7A4a	A4	c	6296740		43.1461
7_Fluc+cas9+∆5,7A4a	A4	c	4209830		28.8463
8_Fluc+cas9+FL.A4b	A4	d	3077310	4660099	21.0861
8_Fluc+cas9+FL.A4b	A4	d	5590710		38.3083
8_Fluc+cas9+FL.A4b	A4	d	4877769		33.4231
8_Fluc+cas9+FL.A4b	A4	d	5077970		34.7949
8_Fluc+cas9+FL.A4b	A4	d	3592800		24.6183
8_Fluc+cas9+FL.A4b	A4	d	4876339		33.4133
8_Fluc+cas9+FL.A4b	A4	d	6378740		43.708
8_Fluc+cas9+FL.A4b	A4	d	4593240		31.4735
8_Fluc+cas9+FL.A4b	A4	d	3876009		26.5589
9_Fluc+cas9+∆3.A4b	A4	c	2851860	2889524	19.5413
9_Fluc+cas9+∆3.A4b	A4	c	1972770		13.5177
9_Fluc+cas9+∆3.A4b	A4	c	3309840		22.6795
9_Fluc+cas9+∆3.A4b	A4	c	2552740		17.4917
9_Fluc+cas9+∆3.A4b	A4	c	2774310		19.0099
9_Fluc+cas9+∆3.A4b	A4	c	3008300		20.6133
9_Fluc+cas9+∆3.A4b	A4	c	3653400		25.0336
9_Fluc+cas9+∆3.A4b	A4	c	3872440		26.5345
9_Fluc+cas9+∆3.A4b	A4	c	2010060		13.7732
9_Fluc+cas9+∆4.A4b	A4	c	826300	805202	5.66192
9_Fluc+cas9+∆4.A4b	A4	c	1091830		7.48136
9_Fluc+cas9+∆4.A4b	A4	c	665500		4.56009
9_Fluc+cas9+∆4.A4b	A4	c	824980		5.65287
9_Fluc+cas9+∆4.A4b	A4	c	1391060		9.53173
9_Fluc+cas9+∆4.A4b	A4	c	665940		4.56311
9_Fluc+cas9+∆4.A4b	A4	c	725310		4.96992
9_Fluc+cas9+∆4.A4b	A4	c	390290		2.67432
9_Fluc+cas9+∆4.A4b	A4	c	665610		4.56085
9_Fluc+cas9+∆5.A4b	A4	c	3515030	3447059	24.0854
9_Fluc+cas9+∆5.A4b	A4	c	2496820		17.1085
9_Fluc+cas9+∆5.A4b	A4	c	2099110		14.3834
9_Fluc+cas9+∆5.A4b	A4	c	3514040		24.0787
9_Fluc+cas9+∆5.A4b	A4	c	3796490		26.014
9_Fluc+cas9+∆5.A4b	A4	c	4797350		32.8721
9_Fluc+cas9+∆5.A4b	A4	c	3512610		24.0689
9_Fluc+cas9+∆5.A4b	A4	c	2796050		19.1589
9_Fluc+cas9+∆5.A4b	A4	c	4496030		30.8074
9_Fluc+cas9+∆6.A4b	A4	c	3843330	2982079	26.335
9_Fluc+cas9+∆6.A4b	A4	c	4010880		27.4831
9_Fluc+cas9+∆6.A4b	A4	c	2193530		15.0304
9_Fluc+cas9+∆6.A4b	A4	c	1542560		10.5698
9_Fluc+cas9+∆6.A4b	A4	c	2009010		13.766
9_Fluc+cas9+∆6.A4b	A4	c	3292870		22.5632
9_Fluc+cas9+∆6.A4b	A4	c	4242010		29.0668
9_Fluc+cas9+∆6.A4b	A4	c	2710550		18.573
9_Fluc+cas9+∆6.A4b	A4	c	2993970		20.5151
10_Fluc+cas9+∆5∆7A4b	A4	c	3777410	2825404	25.8833
10_Fluc+cas9+∆5∆7A4b	A4	c	4052960		27.7714
10_Fluc+cas9+∆5∆7A4b	A4	c	3545220		24.2923
10_Fluc+cas9+∆5∆7A4b	A4	c	2076310		14.2271
10_Fluc+cas9+∆5∆7A4b	A4	c	3053290		20.9215
10_Fluc+cas9+∆5∆7A4b	A4	c	1546980		10.6001
10_Fluc+cas9+∆5∆7A4b	A4	c	1775540		12.1662
10_Fluc+cas9+∆5∆7A4b	A4	c	2053840		14.0732
10_Fluc+cas9+∆5∆7A4b	A4	c	3547090		24.3051
11_Fluc+cas9+∆5,7A4b	A4	c	3777410	4236516	25.8833
11_Fluc+cas9+∆5,7A4b	A4	c	6052960		41.4757
11_Fluc+cas9+∆5,7A4b	A4	c	3545220		24.2923
11_Fluc+cas9+∆5,7A4b	A4	c	3776310		25.8758
11_Fluc+cas9+∆5,7A4b	A4	c	5053290		34.6258
11_Fluc+cas9+∆5,7A4b	A4	c	2546980		17.4522
11_Fluc+cas9+∆5,7A4b	A4	c	5775540		39.5748
11_Fluc+cas9+∆5,7A4b	A4	c	4053840		27.7774
11_Fluc+cas9+∆5,7A4b	A4	c	3547090		24.3051

## Sheet: Fig 4F
Truncation	Type_acr	surface	relative_surface	average
_0Control	AcrIIA4a	581427	0.990583	586954
_0Control	AcrIIA4a	583386	0.993921
_0Control	AcrIIA4a	651498	1.10996
_0Control	AcrIIA4a	540454	0.920777
_0Control	AcrIIA4a	523722	0.89227
_0Control	AcrIIA4a	624990	1.0648
_0Control	AcrIIA4a	603507	1.0282
_0Control	AcrIIA4a	588173	1.00208
_0Control	AcrIIA4a	571193	0.973147
_0Control	AcrIIA4a	601193	1.02426
1None	AcrIIA4a	334511	0.56991
1None	AcrIIA4a	384074	0.654351
1None	AcrIIA4a	363489	0.61928
1None	AcrIIA4a	258267	0.440012
1None	AcrIIA4a	387549	0.660271
1None	AcrIIA4a	248407	0.423214
1None	AcrIIA4a	295962	0.504233
1None	AcrIIA4a	397547	0.677305
1None	AcrIIA4a	278425	0.474355
1None	AcrIIA4a	309435	0.527188
2FL	AcrIIA4a	614829	1.04749
2FL	AcrIIA4a	589863	1.00496
2FL	AcrIIA4a	498801	0.849812
2FL	AcrIIA4a	635913	1.08341
2FL	AcrIIA4a	554956	0.945484
2FL	AcrIIA4a	570927	0.972694
2FL	AcrIIA4a	510879	0.87039
2FL	AcrIIA4a	505799	0.861735
2FL	AcrIIA4a	532889	0.907888
2FL	AcrIIA4a	560938	0.955676
3_∆3	AcrIIA4a	275804	0.46989
3_∆3	AcrIIA4a	504213	0.859033
3_∆3	AcrIIA4a	381026	0.649158
3_∆3	AcrIIA4a	365521	0.622742
3_∆3	AcrIIA4a	355950	0.606436
3_∆3	AcrIIA4a	402038	0.684956
3_∆3	AcrIIA4a	387976	0.660999
3_∆3	AcrIIA4a	334511	0.56991
3_∆3	AcrIIA4a	362900	0.618276
3_∆3	AcrIIA4a	453776	0.773103
4_∆4	AcrIIA4a	397834	0.677794
4_∆4	AcrIIA4a	318409	0.542477
4_∆4	AcrIIA4a	293922	0.500758
4_∆4	AcrIIA4a	330439	0.562972
4_∆4	AcrIIA4a	353056	0.601505
4_∆4	AcrIIA4a	258848	0.441002
4_∆4	AcrIIA4a	313918	0.534825
4_∆4	AcrIIA4a	263928	0.449657
4_∆4	AcrIIA4a	349581	0.595585
4_∆4	AcrIIA4a	396828	0.67608
5_∆5	AcrIIA4a	556383	0.947915
5_∆5	AcrIIA4a	499437	0.850896
5_∆5	AcrIIA4a	451459	0.769155
5_∆5	AcrIIA4a	443778	0.756069
5_∆5	AcrIIA4a	515515	0.878288
5_∆5	AcrIIA4a	536964	0.914831
5_∆5	AcrIIA4a	467838	0.79706
5_∆5	AcrIIA4a	524946	0.894356
5_∆5	AcrIIA4a	516385	0.87977
5_∆5	AcrIIA4a	481030	0.819536
6_∆6	AcrIIA4a	398407	0.67877
6_∆6	AcrIIA4a	331896	0.565455
6_∆6	AcrIIA4a	379289	0.646199
6_∆6	AcrIIA4a	390878	0.665943
6_∆6	AcrIIA4a	328706	0.56002
6_∆6	AcrIIA4a	353924	0.602984
6_∆6	AcrIIA4a	341894	0.582488
6_∆6	AcrIIA4a	471311	0.802977
6_∆6	AcrIIA4a	453351	0.772379
6_∆6	AcrIIA4a	424942	0.723978
7_∆7'	AcrIIA4a	418267	0.712606
7_∆7'	AcrIIA4a	501750	0.854837
7_∆7'	AcrIIA4a	387549	0.660271
7_∆7'	AcrIIA4a	374930	0.638772
7_∆7'	AcrIIA4a	474361	0.808174
7_∆7'	AcrIIA4a	424365	0.722995
7_∆7'	AcrIIA4a	363916	0.620007
7_∆7'	AcrIIA4a	451317	0.768913
7_∆7'	AcrIIA4a	362046	0.616821
7_∆7'	AcrIIA4a	346379	0.590129
8_∆8	AcrIIA4a	504840	0.860101
8_∆8	AcrIIA4a	531816	0.90606
8_∆8	AcrIIA4a	546885	0.931734
8_∆8	AcrIIA4a	523859	0.892504
8_∆8	AcrIIA4a	582948	0.993174
8_∆8	AcrIIA4a	613964	1.04602
8_∆8	AcrIIA4a	548858	0.935095
8_∆8	AcrIIA4a	573789	0.97757
8_∆8	AcrIIA4a	481757	0.820774
8_∆8	AcrIIA4a	603040	1.02741
_0Control	AcrIIA4b	581427	0.990583
_0Control	AcrIIA4b	583386	0.993921
_0Control	AcrIIA4b	651498	1.10996
_0Control	AcrIIA4b	540454	0.920777
_0Control	AcrIIA4b	523722	0.89227
_0Control	AcrIIA4b	624990	1.0648
_0Control	AcrIIA4b	603507	1.0282
_0Control	AcrIIA4b	588173	1.00208
_0Control	AcrIIA4b	571193	0.973147
_0Control	AcrIIA4b	601193	1.02426
1None	AcrIIA4b	334511	0.56991
1None	AcrIIA4b	384074	0.654351
1None	AcrIIA4b	363489	0.61928
1None	AcrIIA4b	258267	0.440012
1None	AcrIIA4b	387549	0.660271
1None	AcrIIA4b	248407	0.423214
1None	AcrIIA4b	295962	0.504233
1None	AcrIIA4b	397547	0.677305
1None	AcrIIA4b	278425	0.474355
1None	AcrIIA4b	309435	0.527188
2FL	AcrIIA4b	559865	0.953848
2FL	AcrIIA4b	523802	0.892407
2FL	AcrIIA4b	533848	0.909522
2FL	AcrIIA4b	504897	0.860198
2FL	AcrIIA4b	625107	1.065
2FL	AcrIIA4b	523802	0.892407
2FL	AcrIIA4b	537855	0.916349
2FL	AcrIIA4b	572902	0.976059
2FL	AcrIIA4b	567879	0.967501
2FL	AcrIIA4b	568952	0.969329
3_∆3	AcrIIA4b	324940	0.553604
3_∆3	AcrIIA4b	494794	0.842986
3_∆3	AcrIIA4b	355523	0.605708
3_∆3	AcrIIA4b	473345	0.806443
3_∆3	AcrIIA4b	336381	0.573096
3_∆3	AcrIIA4b	343493	0.585213
3_∆3	AcrIIA4b	451317	0.768913
3_∆3	AcrIIA4b	372471	0.634583
3_∆3	AcrIIA4b	417116	0.710645
3_∆3	AcrIIA4b	397832	0.67779
4_∆4	AcrIIA4b	270886	0.461511
4_∆4	AcrIIA4b	405375	0.690642
4_∆4	AcrIIA4b	329431	0.561255
4_∆4	AcrIIA4b	336381	0.573096
4_∆4	AcrIIA4b	308846	0.526184
4_∆4	AcrIIA4b	290455	0.494851
4_∆4	AcrIIA4b	384792	0.655574
4_∆4	AcrIIA4b	369423	0.62939
4_∆4	AcrIIA4b	332906	0.567175
4_∆4	AcrIIA4b	311894	0.531377
5_∆5	AcrIIA4b	440874	0.751122
5_∆5	AcrIIA4b	415084	0.707183
5_∆5	AcrIIA4b	432912	0.737557
5_∆5	AcrIIA4b	486818	0.829397
5_∆5	AcrIIA4b	509435	0.86793
5_∆5	AcrIIA4b	553491	0.942988
5_∆5	AcrIIA4b	466822	0.795329
5_∆5	AcrIIA4b	523197	0.891376
5_∆5	AcrIIA4b	476533	0.811874
5_∆5	AcrIIA4b	497690	0.84792
6_∆6	AcrIIA4b	403487	0.687425
6_∆6	AcrIIA4b	422040	0.719034
6_∆6	AcrIIA4b	503774	0.858285
6_∆6	AcrIIA4b	328413	0.559521
6_∆6	AcrIIA4b	387982	0.661009
6_∆6	AcrIIA4b	303922	0.517795
6_∆6	AcrIIA4b	371888	0.633589
6_∆6	AcrIIA4b	437545	0.74545
6_∆6	AcrIIA4b	351465	0.598794
6_∆6	AcrIIA4b	480303	0.818297
7_∆7'	AcrIIA4b	509287	0.867677
7_∆7'	AcrIIA4b	375946	0.640503
7_∆7'	AcrIIA4b	399579	0.680767
7_∆7'	AcrIIA4b	496531	0.845945
7_∆7'	AcrIIA4b	406102	0.69188
7_∆7'	AcrIIA4b	365521	0.622742
7_∆7'	AcrIIA4b	458267	0.780754
7_∆7'	AcrIIA4b	357840	0.609656
7_∆7'	AcrIIA4b	316974	0.540032
7_∆7'	AcrIIA4b	429289	0.731384
8_∆8	AcrIIA4b	533848	0.909522
8_∆8	AcrIIA4b	514713	0.876922
8_∆8	AcrIIA4b	526907	0.897697
8_∆8	AcrIIA4b	568952	0.969329
8_∆8	AcrIIA4b	543894	0.926638
8_∆8	AcrIIA4b	617093	1.05135
8_∆8	AcrIIA4b	485764	0.827601
8_∆8	AcrIIA4b	586955	1
8_∆8	AcrIIA4b	548917	0.935195
8_∆8	AcrIIA4b	586955	1

[truncated: 13 more sheets: Fig 4J, Fig 4L, Fig S8D, Fig 5B, Fig 5D, Fig 5E, Fig S9B, Fig S9D, Fig 6C, Fig 6E, Fig 6H, Fig 6I, Fig S10E]
